# Supplementary material for: Glycan-related genes in human gut microbiota exhibit differential distribution and diversity in carbohydrate degradation and glycan synthesis
Source: Front Mol Biosci. 2023 Jun 15;10:1137303. doi: 10.3389/fmolb.2023.1137303 (PMC10311216; doi:10.3389/fmolb.2023.1137303)
Supplement: Supplementary file 6 [file Table1.XLSX]

## Sheet: Supplemental table1
Country	No	Accsession No.	Total_reads	hsa_reads	hsa_ratio	reference
USA	1	SRR6468528	19328803	4993	0.000258
USA	2	ERR1190645	11984909	33545	0.002799
USA	3	SRR5650027	21762229	16233	0.000746
USA	4	SRR5650029	22171988	1308	5.9e-05
USA	5	SRR5650025	19767540	2334	0.000118
USA	6	SRR5650024	20423602	2413	0.000118
USA	7	SRR5650028	21733574	1798	8.3e-05
USA	8	SRR5650049	6374657	1461	0.000229
USA	9	SRR5650030	12630842	1330	0.000105
USA	10	SRR5650031	12326889	1249	0.000101
USA	11	SRR5650045	16500405	2478	0.00015
USA	12	SRR5650047	15932232	1463	9.2e-05
USA	13	SRR5650048	18676360	2013	0.000108
USA	14	SRR5650023	17903345	2250	0.000126
USA	15	SRR5650026	6017662	1314	0.000218
USA	16	SRR5650050	15459307	2655	0.000172
USA	17	SRR5650051	7077223	863	0.000122
USA	18	SRR5650052	18264640	1879	0.000103
USA	19	SRR5650053	14061226	1865	0.000133
USA	20	SRR5650054	24525775	6356	0.000259
USA	21	AM-AD-15	78189	5	6.39476e-05	*
USA	22	AM-AD-11	31982	0	0	*
USA	23	AM-AD-12	151114	14	9.26453e-05	*
USA	24	AM-AD-25	114612	3	2.61753e-05	*
USA	25	AM-AD-3	179493	17	9.47112e-05	*
USA	26	AM-AD-17	32925	2	6.07441e-05	*
USA	27	AM-AD-73	125692	5	3.97798e-05	*
USA	28	AM-AD-80	155906	9	5.77271e-05	*
USA	29	AM-AD-34	38590	1	2.59134e-05	*
USA	30	AM-AD-23	103512	6	5.79643e-05	*
USA	31	AM-AD-18	63806	1	1.56725e-05	*
USA	32	AM-AD-87	174778	17	9.72662e-05	*
USA	33	AM-AD-86	126611	11	8.68803e-05	*
China	1	ERR1620260	33322190	1193	3.6e-05
China	2	ERR1620262	30931298	1703	5.5e-05
China	3	ERR1620263	29179768	3900	0.000134
China	4	ERR1620264	27268477	15492	0.000568
China	5	ERR1620265	26846595	659	2.5e-05
China	6	ERR1620266	30180186	319	1.1e-05
China	7	ERR1620267	29193536	708	2.4e-05
China	8	ERR1620268	31394812	531	1.7e-05
China	9	ERR1620269	37976366	1311	3.5e-05
China	10	ERR1620270	24857880	1008	4.1e-05
China	11	ERR1620271	26612286	2098	7.9e-05
China	12	ERR1620272	25780247	2463	9.6e-05
China	14	ERR1620274	24719959	3501	0.000142
China	16	ERR1620276	27669197	1769	6.4e-05
China	17	ERR1620277	19520954	573	2.9e-05
China	18	ERR1620278	30814114	633	2.1e-05
China	20	ERR1620280	30260318	1240	4.1e-05
China	21	ERR1620281	25000604	946	3.8e-05
China	22	ERR1620282	32619756	712	2.2e-05
China	23	ERR1620283	28132475	384	1.4e-05
China	24	ERR1620284	22652885	468	2.1e-05
China	25	ERR1620285	30131682	1350	4.5e-05
China	26	ERR1620286	30865935	3913	0.000127
China	27	ERR1620287	25346212	1267	5e-05
China	28	ERR1620288	38793472	777	2e-05
China	29	ERR1620289	30067266	985	3.3e-05
China	30	ERR1620290	32824889	1599	4.9e-05
China	32	ERR1620292	24407435	6664	0.000273
China	33	ERR1620293	29284831	698	2.4e-05
China	34	CN-AD-51	27242	1	3.6708e-05	*
China	35	CN-AD-52	26009	4	0.000153793	*
China	36	CN-AD-53	42617	6	0.000140789	*
China	37	CN-AD-54	15760	0	0	*
China	38	CN-AD-55	25603	1	3.90579e-05	*
China	39	CN-AD-60	23929	2	8.35806e-05	*
China	40	CN-AD-61	18920	2	0.000105708	*
China	41	CN-AD-63	18947	1	5.27788e-05	*
China	42	CN-AD-64	48949	6	0.000122577	*
China	43	CN-AD-69	23595	2	8.47637e-05	*
United Kingdom	1	ERR695598	8971887	32878	0.003665
United Kingdom	2	ERR695599	10240770	37355	0.003648
United Kingdom	3	ERR695600	10873806	26217	0.002411
United Kingdom	4	ERR695601	12544156	30593	0.002439
United Kingdom	5	ERR695602	11035664	43173	0.003912
United Kingdom	6	ERR695603	11060670	42911	0.00388
United Kingdom	7	ERR695604	12788308	6954	0.000544
United Kingdom	8	ERR695605	12826831	7399	0.000577
United Kingdom	9	ERR695606	9257624	48748	0.005266
United Kingdom	10	ERR695607	9337203	49013	0.005249
United Kingdom	11	ERR695608	14150754	10774	0.000761
United Kingdom	12	ERR695609	14267542	10985	0.00077
United Kingdom	13	ERR695610	10965590	20484	0.001868
United Kingdom	14	ERR695611	10930669	20611	0.001886
United Kingdom	15	ERR695612	6922157	6700	0.000968
United Kingdom	16	ERR695613	7023658	7163	0.00102
United Kingdom	17	ERR695614	9687213	7251	0.000749
United Kingdom	18	ERR695615	9649293	7285	0.000755
United Kingdom	19	ERR695616	10877196	6841	0.000629
United Kingdom	20	ERR695617	10860538	6993	0.000644
Germany	1	ERR1912946	7829715	290	3.7e-05
Germany	2	ERR1912947	9686397	403	4.2e-05
Germany	3	ERR1912948	8276879	349	4.2e-05
Germany	4	ERR1912957	10292444	934	9.1e-05
Germany	5	RR1912962	8208955	283	3.4e-05
Germany	6	ERR1912971	11931925	167	1.4e-05
Germany	7	ERR1912989	15715302	510	3.2e-05
Germany	8	ERR1912990	17322558	1481	8.5e-05
Germany	9	ERR1912991	4412755	111	2.5e-05
Germany	10	ERR1912993	4618843	138	3e-05
Germany	11	ERR1913002	8892153	169	1.9e-05
Germany	12	ERR1913006	20872438	813	3.9e-05
Germany	13	ERR1913025	9092513	342	3.8e-05
Germany	14	ERR1913030	11706364	1366	0.000117
Germany	15	ERR1913031	10002213	1106	0.000111
Germany	16	ERR1913036	13934308	422	3e-05
Germany	17	ERR1913040	1819941	32	1.8e-05
Germany	18	ERR1913041	1766067	34	1.9e-05
Germany	19	ERR1913042	1762952	46	2.6e-05
Germany	20	ERR1913043	1763124	47	2.7e-05
Germany	21	ERR1913045	7520053	252	3.4e-05
Italy	1	SRR6367587	23007942	744	3.2e-05
Italy	2	SRR6367588	9143312	500	5.5e-05
Italy	3	SRR6367589	28387148	826	2.9e-05
Italy	4	SRR6915092	14375831	115	8e-06
Italy	5	SRR6915097	17121245	871	5.1e-05
Italy	6	SRR6915100	40567468	155	4e-06
Italy	7	SRR6915106	17724143	49	3e-06
Italy	8	SRR6915108	17622946	52	3e-06
Italy	9	SRR6915116	19702078	99	5e-06
Italy	10	SRR6915121	37835246	419	1.1e-05
Italy	11	SRR6915144	26598664	454	1.7e-05
Italy	12	SRR6915145	16479577	57	3e-06
Italy	13	SRR6915164	17870018	133	7e-06
Italy	14	SRR6915165	11097528	66	6e-06
Italy	15	SRR6915167	11297070	50	4e-06
Italy	16	SRR6915168	13235912	121	9e-06
Italy	17	SRR6915169	11396313	17	1e-06
Italy	18	SRR6915170	14405150	41	3e-06
Italy	19	SRR6915171	18171212	69	4e-06
Italy	20	SRR6915172	27377622	57	2e-06
Italy	21	SRR6915173	12408669	29	2e-06
Italy	22	SRR6915187	8625935	65	8e-06
Italy	23	SRR6915189	37705805	221	6e-06
Italy	24	SRR6915191	11030505	400	3.6e-05
Japan	1	DRR042272	14403069	386	2.7e-05
Japan	2	DRR042273	12944644	256	2e-05
Japan	3	DRR042280	13115207	355	2.7e-05
Japan	4	DRR042281	11995325	255	2.1e-05
Japan	5	DRR042264	9213989	116	1.3e-05
Japan	6	DRR042265	8565743	141	1.6e-05
Japan	7	DRR042304	13080182	228	1.7e-05
Japan	8	DRR042305	11667026	178	1.5e-05
Japan	9	DRR042320	14073233	313	2.2e-05
Japan	10	DRR042321	12671378	280	2.2e-05
Japan	11	DRR042332	12844073	218	1.7e-05
Japan	12	DRR042353	9139965	268	2.9e-05
Japan	13	DRR042356	9530432	394	4.1e-05
Japan	14	DRR042333	11437760	218	1.9e-05
Japan	15	DRR042352	9513438	268	2.8e-05
Japan	16	DRR042357	9039289	269	3e-05
Japan	17	DRR042316	8443702	519	6.1e-05
Japan	18	DRR042317	7893031	365	4.6e-05
Japan	19	DRR042349	7328937	333	4.5e-05
Japan	20	DRR042288	9215026	410	4.4e-05
Japan	21	DRR042289	8568007	325	3.8e-05
Japan	22	DRR042348	7650770	372	4.9e-05
Korea	1	ERR247139	27910197	6954	0.000249
Korea	2	ERR247141	14603912	1030	7.1e-05
Korea	3	ERR247145	14974116	1291	8.6e-05
Korea	4	ERR247147	15180532	958	6.3e-05
Korea	5	ERR247149	18409724	1166	6.3e-05
Korea	6	ERR247153	16221709	1161	7.2e-05
Korea	7	ERR247155	14287009	1147	8e-05
Korea	8	ERR247159	16656181	2101	0.000126
Korea	9	ERR247161	15847823	2628	0.000166
Korea	10	ERR247163	19243625	1742	9.1e-05
Korea	11	ERR247165	15605488	1461	9.4e-05
Korea	12	ERR247167	15234495	1011	6.6e-05
Korea	13	ERR247169	22515239	2129	9.5e-05
Korea	14	ERR247171	15877982	1478	9.3e-05
Korea	15	ERR247173	15709409	1715	0.000109
Korea	16	ERR247175	20188553	1382	6.8e-05
Netherland	1	SRR6468544	11591229	1149	9.9e-05
Netherland	2	SRR6468542	25488366	6254	0.000245
Netherland	3	SRR6468503	16081331	1726	0.000107
Netherland	4	SRR6468541	19599905	3301	0.000168
Netherland	5	SRR6468545	19417751	2474	0.000127
Netherland	6	SRR6468546	13984243	654	4.7e-05
Netherland	7	SRR6468547	19712714	2767	0.00014
Netherland	8	SRR6468548	9388630	652	6.9e-05
Netherland	9	SRR6468549	23806258	2797	0.000117
Netherland	10	SRR6468577	22682519	69791	0.003077
Netherland	11	SRR6468578	31317745	2410	7.7e-05
Sweden	1	ERR260143	14104678	20389	0.001446
Sweden	2	ERR260145	14020464	6519	0.000465
Sweden	3	ERR260147	13969150	7883	0.000564
Sweden	4	ERR260150	15066005	2191	0.000145
Sweden	5	ERR260168	23153521	5741	0.000248
Sweden	6	ERR260170	15149519	3420	0.000226
Sweden	7	ERR260138	16984719	6906	0.000407
Sweden	8	ERR260146	13887706	10438	0.000752
Sweden	9	ERR260153	13917531	3903	0.00028
Sweden	10	ERR260163	15933285	3544	0.000222
Sweden	11	ERR260164	17467406	2646	0.000151
Sweden	12	ERR260175	15849917	38738	0.002444
Sweden	13	ERR260177	21463357	5774	0.000269
Sweden	14	ERR260180	15971316	2679	0.000168
Sweden	15	ERR260184	21515297	5073	0.000236
Sweden	16	ERR260193	13971868	2129	0.000152
Sweden	17	ERR260197	20552129	3272	0.000159
Sweden	18	ERR260200	17605647	4601	0.000261
Sweden	19	ERR260205	14999378	1781	0.000119
Sweden	20	ERR260211	15371612	2905	0.000189
Sweden	21	ERR260228	19051899	3421	0.00018
*Global Profiling of Carbohydrate Active Enzymes in Human Gut Microbiome.Bhattacharya T, Ghosh TS, Mande SS. PLoS One. 2015 10(11):e0142038.

## Sheet: Supplemental table2
	Relative abundance	standard devision	cofficient variation
All	2.76	1.16	0.4
USA	3.76	2.69102	0.7
China	3.65	1.71397	0.5
United Kingdom	2.95	1.04192	0.4
Germany	2.21	1.17268	0.5
Italy	2.85	1.11854	0.4
Japan	3.06	0.904313	0.3
Korea	2.32	0.951027	0.4
Netherland	2.21	0.244628	0.2
Sweden	1.84	0.591417	0.3
	GH(%)	GT(%)	CE(%)	PL(%)	CBM(%)
All	66	19	3.6	2.3	8.8
USA	68	17.1	3.9	2.8	8
China	64	21.1	4	2.9	7.5
United Kingdom	69.7	15.2	4.1	3.6	7.7
Germany	66.2	18.9	3.8	2.3	8.6
Italy	67.4	18.2	3.5	1.7	9
Japan	66.7	18.5	3	1.9	9.8
Korea	64	21.6	3.1	1.6	9.5
Netherland	66.2	18.9	3.8	2.3	8.6
Sweden	64.6	20.5	3.1	1.4	10.4

## Sheet: Supplemental table3
Country	No	GRG%	GH	GT	CE	PL	CBM
USA	1	2.6	68.6	16.6	3.47	2.45	8.8
USA	2	2.47	65.5	20.8	4	2.28	7.26
USA	3	1.7	67.4	18.5	2.94	1.07	10
USA	4	2.25	69.1	16.1	3.71	2.76	8.26
USA	5	1.18	66.5	19.9	3.71	1.29	8.53
USA	6	1.33	67.6	18.8	3.45	1.69	8.35
USA	7	2.8	68.6	16.8	3.67	2.33	8.56
USA	8	2.1	68	17.8	3.79	1.98	8.27
USA	9	2.1	65.5	20.9	3.49	2.5	7.52
USA	10	2.95	71	14.7	3.85	3.39	7
USA	11	2.03	69	15.1	3.81	2.18	9.83
USA	12	1.83	66.6	20.2	3.44	2.52	7.11
USA	13	1.8	66.1	19.7	4.13	2.19	7.75
USA	14	1.37	68.5	17.5	3.32	1.68	8.82
USA	15	3.53	70.6	14.3	4.31	3.69	6.92
USA	16	1.58	67.8	18.7	3.79	1.93	7.66
USA	17	2.94	68.7	15	3.92	3.08	9.17
USA	18	2.42	67.1	16.4	4.02	1.94	10.4
USA	19	2.62	69.7	16.5	3.69	2.94	7.02
USA	20	1.78	71.2	14.3	3.84	2.85	7.72
USA	21	3.3	63.6	20.1	4.31	4.04	7.79
USA	22	8.2	66.4	16.8	3.64	3.67	9.33
USA	23	2.2	64.6	20.7	3.52	2.69	8.37
USA	24	2.9	62.8	21.6	4.58	3	7.91
USA	25	2.2	62.7	21.7	4.11	2.85	8.52
USA	26	4.5	61	23.5	3.42	1.34	10.5
USA	27	3.1	64.3	21	3.47	3.19	7.9
USA	28	3.9	66.7	17.8	4.56	3.31	7.51
USA	29	5.6	63.2	19.1	4.5	4.08	9.01
USA	30	4	64.3	19.9	4.09	3.87	7.71
USA	31	5.1	66.8	17.5	4.09	3.38	8.18
USA	32	2.7	67.3	17	4.34	3.65	7.58
USA	33	2.3	62	22.8	4.34	2.45	8.35
China	1	5.49	71	14.8	4.29	4.07	5.76
China	2	2.62	65.7	23.3	2.34	1.12	7.41
China	3	3.29	64.1	21.4	3.84	2.88	7.53
China	4	6.99	72.7	11.8	3.96	5.78	5.67
China	5	2.32	70.5	15.2	3.54	4.43	6.17
China	6	1.89	59	28	4.51	0.64	7.73
China	7	4.16	68.2	18	3.86	3.69	6.1
China	8	2.57	62.1	23.4	4.39	2.46	7.56
China	9	1.39	58.9	27.7	3.66	0.9	8.6
China	10	1.27	64.3	23.1	3.87	1.98	6.56
China	11	5.19	68.7	17.3	2.77	4	7.11
China	12	7.96	71.6	12.9	3.88	5.61	5.83
China	14	6.36	70.1	15.8	3.32	4.17	6.59
China	16	6.75	71.6	14.1	3.79	4.42	5.98
China	17	4.47	72.3	13.8	3.96	3.42	6.41
China	18	4.32	63.6	21.5	5.11	3.38	6.22
China	20	3.48	68.5	16.6	4.63	3.73	6.36
China	21	3.62	70.1	17.5	3.02	2.35	6.98
China	22	1.95	62.9	22.6	4.24	3.53	6.54
China	23	2.55	60.4	27.5	3.45	0.53	7.96
China	24	5.06	68.9	17.7	3.09	3.15	6.99
China	25	3.95	68.6	18.8	3.46	2.76	6.2
China	26	1.88	54	31	4.43	1.44	8.94
China	27	0.79	58.2	29.1	3.87	1.71	7.02
China	28	3.6	66.7	19.1	3.84	3.06	7.17
China	29	3.99	69.6	16.3	4.55	3.3	6.2
China	30	4.23	63.8	21.8	4.02	2.85	7.4
China	32	4.7	68.7	18	3.99	3.4	5.84
China	33	4.08	68.7	16.6	3.9	3.62	7.13
China	34	11	69.6	14.3	4.43	5.03	6.46
China	35	3.4	64.1	19.8	2.79	2.67	10.4
China	36	6.4	70.1	13.7	4.23	4.59	7.33
China	37	6.8	65.1	19.2	4.1	3.35	8.2
China	38	7.6	67.7	17.6	3.51	4.43	6.65
China	39	9.3	70.5	14.5	3.98	4.07	6.84
China	40	9.94	71.1	13.3	4.14	4.73	6.64
China	41	5.4	67.5	16.2	4.84	3.39	7.94
China	42	3.9	66.3	17.9	4.17	3.06	8.5
China	43	5.81	64.8	19.3	5.4	3.06	7.29
United Kingdom	1	4.06	72.8	13	3.85	3.32	6.9
United Kingdom	2	4.04	72.7	13.1	3.91	3.3	6.89
United Kingdom	3	3.03	69	14.8	4	2.82	9.2
United Kingdom	4	3.04	69.1	14.7	4.07	2.82	9.21
United Kingdom	5	4.3	72.5	13.3	4	3.33	6.73
United Kingdom	6	4.29	72.4	13.3	4.07	3.29	6.77
United Kingdom	7	3.58	70.1	15.3	4.08	3.17	7.18
United Kingdom	8	3.55	70.3	15.2	4.05	3.18	7.16
United Kingdom	9	2.93	68.9	14.7	4.16	3.71	8.33
United Kingdom	10	2.91	69	14.7	4.21	3.71	8.35
United Kingdom	11	3.93	69.4	15.3	4.42	3.81	6.89
United Kingdom	12	3.91	69.3	15.4	4.4	3.84	6.96
United Kingdom	13	2.07	70.3	14.9	3.84	2.61	8.22
United Kingdom	14	2.07	70.2	14.7	3.84	2.72	8.38
United Kingdom	15	0.65	64.4	19.3	4.75	2.24	9.17
United Kingdom	16	0.64	64.6	19.2	4.62	2.2	9.32
United Kingdom	17	2.43	69.8	15.9	3.97	3.09	7.08
United Kingdom	18	2.41	69.5	16.1	4.05	3.11	7.12
United Kingdom	19	2.58	70	15.7	4.01	3.04	7.15
United Kingdom	20	2.57	69.8	15.8	4.05	3.1	7.14
Germany	1	1.89	63.4	22.2	3.93	1.38	8.9
Germany	2	1.91	63.3	22.3	3.92	1.4	8.93
Germany	3	1.91	63.4	22.2	3.81	1.41	9.1
Germany	4	2.05	65.2	20.3	3.23	0.63	10.5
Germany	5	2.5	67.7	17.8	3.24	2.25	8.96
Germany	6	5.41	72	12.5	4.33	4.54	6.51
Germany	7	1.3	64.9	19.8	3.05	2.38	9.82
Germany	8	1.57	67.7	18.7	3.22	1.28	8.96
Germany	9	2.5	65.7	17.5	3.53	3.32	9.8
Germany	10	2.54	66	17.3	3.56	3.18	9.85
Germany	11	1.14	63.9	21.6	3.13	1.28	9.92
Germany	12	4.86	71.3	14.1	4.47	3.56	6.44
Germany	13	2.39	66.4	20.1	2.98	1.95	8.41
Germany	14	0.84	61.2	22.1	4.99	2.91	8.63
Germany	15	0.83	61.6	22.1	4.83	2.93	8.37
Germany	16	2.02	66.3	18.5	3.67	2.55	8.89
Germany	17	1.68	67.3	17.8	4.14	2.17	8.46
Germany	18	1.68	67.6	18.2	4.31	2.12	7.6
Germany	19	1.68	67.1	18.5	3.97	2.14	8.12
Germany	20	1.69	67.4	18.4	4.07	2.13	7.87
Germany	21	4.13	71.6	14.5	3.58	2.62	7.52
Italy	1	1.37	63.3	22.1	3.41	0.48	10.6
Italy	2	1.67	64.7	17.7	2	0.17	15.3
Italy	3	2.02	63	20.8	2.32	0.51	13.2
Italy	4	1.62	66.7	21.7	2.99	1.38	7.1
Italy	5	2.68	70.9	17	3.33	1.61	7
Italy	6	5.26	70.9	11.6	6.96	4.27	6.21
Italy	7	2.59	58.2	25	3.84	0.81	12
Italy	8	2.99	66.7	16.9	3.47	1.57	11.2
Italy	9	1.97	68	17.4	3.56	2.01	8.9
Italy	10	1.93	66.6	18.9	3.31	1.7	9.44
Italy	11	2.14	69.1	18.6	3.59	2.23	6.41
Italy	12	1.69	67.7	20	3.72	1.32	7.15
Italy	13	3.19	70.9	16.5	3.38	1.83	7.35
Italy	14	1.6	65.8	22.3	3.71	1.15	6.91
Italy	15	4.88	70.9	15.2	3.6	3.1	7.06
Italy	16	2.45	68.7	17.7	3.4	2.06	8.03
Italy	17	3.16	65.6	18.6	2.9	1.17	11.6
Italy	18	3.64	65.3	17.7	3.97	2.41	10.5
Italy	19	4.16	71.6	14.9	3.53	2.62	7.29
Italy	20	5.03	70.2	16.4	2.78	2.17	8.29
Italy	21	3.68	66.2	18	3.26	1.61	10.7
Italy	22	3.69	70.5	15.5	3.8	2.66	7.39
Italy	23	2.79	68.7	17.7	3.45	1.14	8.82
Italy	24	2.3	68.2	19.2	3.34	1.7	7.43
Japan	1	4.82	72.5	13.7	3.24	3.88	6.55
Japan	2	4.31	72.5	13.7	3.24	3.96	6.48
Japan	3	3.2	69.2	15.9	3.63	2.43	8.75
Japan	4	2.85	69.2	15.8	3.6	2.46	8.81
Japan	5	3.67	63.8	18.9	3.5	2.76	10.9
Japan	6	3.45	63.7	19	3.48	2.77	10.9
Japan	7	4.13	68.5	17.2	2.58	1.29	10.3
Japan	8	3.64	68.3	17.4	2.57	1.34	10.2
Japan	9	4.1	67.1	18.5	2.9	1.94	9.39
Japan	10	3.63	66.9	18.7	2.94	2	9.41
Japan	11	3.71	69.9	15.9	2.44	1.28	10.3
Japan	12	1.82	67.5	18.5	3.75	2.73	7.41
Japan	13	2.73	64.8	19.7	3.12	1.54	10.7
Japan	14	3.27	69.8	16.1	2.41	1.29	10.3
Japan	15	2.24	67.1	18.6	3.86	2.79	7.53
Japan	16	2.08	64.5	20.1	3.16	1.69	10.4
Japan	17	1.98	63.1	21.4	2.99	1.02	11.3
Japan	18	1.48	62.7	21.6	3	1	11.4
Japan	19	1.89	65.9	21.7	2.92	1.12	8.29
Japan	20	3.5	62.6	21	2.33	0.36	13.5
Japan	21	2.27	61	22.5	2.37	0.37	13.6
Japan	22	2.55	66.3	21.2	2.96	1.05	8.32
Korea	1	2.41	67	16.6	3.29	1.55	11.4
Korea	2	4.32	65.2	19.4	4.35	3.51	7.42
Korea	3	2.51	65.1	18.4	2.27	1.46	12.7
Korea	4	1.79	59.5	26.3	3.12	1	9.9
Korea	5	1.92	55.3	28.7	4.53	1.27	10
Korea	6	3.91	69.7	15.6	2.9	1.64	10
Korea	7	2.76	62.7	21.7	3.04	1.45	10.9
Korea	8	1.97	64	21.4	2.93	1.29	10.2
Korea	9	0.76	63.6	24.5	2.41	0.77	8.62
Korea	10	1.15	58.6	26.7	3.59	1.09	9.85
Korea	11	1.64	65.2	22.1	2.25	1.69	8.67
Korea	12	2.44	69.1	17.4	3.59	3.09	6.64
Korea	13	3.81	66.5	21	2.24	2.04	8.07
Korea	14	2.2	67.4	18.3	3.75	2.67	7.75
Korea	15	1.93	60.1	25.5	2.7	0.58	10.9
Korea	16	1.63	64.5	21.3	3.09	1.2	9.77
Netherland	1	1.66	65.9	18.4	2.06	0.61	12.9
Netherland	2	1.69	65.9	20.6	2.66	1.93	8.79
Netherland	3	1.76	64.9	20.5	2.73	0.69	11
Netherland	4	1.11	64.6	21.4	2.73	0.48	10.6
Netherland	5	1.33	61.9	23	3.37	0.21	11.4
Netherland	6	1.85	64	21	3.27	0.99	10.5
Netherland	7	1.36	63.4	20.1	2.71	1.15	12.5
Netherland	8	1.68	64.9	21.2	2.77	0.63	10.3
Netherland	9	1.29	63.5	22	2.76	0.57	11
Netherland	10	1.26	67	20.5	2.66	0.91	8.83
Netherland	11	1.78	65.9	18.8	2.27	0.86	12.1
Sweden	1	1.65	58.4	21.2	4.9	3.78	11.6
Sweden	2	1.29	66.5	19.3	1.84	0.2	12
Sweden	3	1.6	60	27.2	3.65	1.18	7.79
Sweden	4	2.09	65.2	20.3	3.6	1.98	8.83
Sweden	5	2.28	63.9	18.7	2.9	1.1	13.3
Sweden	6	2.7	69.4	17	3.52	2.68	7.35
Sweden	7	1.15	61.5	25.4	2.65	0.41	9.93
Sweden	8	3.61	71.9	14	3.16	3.4	7.45
Sweden	9	1.93	63.8	20.7	3.21	2.01	10.1
Sweden	10	1.48	63.9	22.3	2.93	0.98	9.77
Sweden	11	2.56	67.6	17.2	3.25	2.41	9.43
Sweden	12	1.82	62.7	19.8	3.05	0.79	13.5
Sweden	13	1.98	63.6	20.5	3.41	0.76	11.5
Sweden	14	1.18	62.1	23.2	2.65	0.25	11.6
Sweden	15	1.35	63.4	22.1	3.2	2.4	8.78
Sweden	16	1.6	64	21.3	3.12	1.42	10
Sweden	17	1.83	64.8	19	2.89	0.73	12.4
Sweden	18	1.58	65.5	20.4	3.09	1.35	9.52
Sweden	19	1.27	65.6	20	2.92	1.62	9.74
Sweden	20	2.33	62.6	19.3	2.88	0.58	14.5
Sweden	21	1.29	63.1	22.7	3.22	1.21	9.66

## Sheet: Supplemental table 4
Gene-abundance_wilcoxon	USA	China	United Kingdom	Germany	Italy	Japan	Korea	Netherland	Sweden
USA	1	0.00112485	0.00555602	0.368065	0.0562205	0.00240669	0.911274	0.00240177	0.0603269
China	0.00112485	1	0.186423	0.00163284	0.0992195	0.267783	0.00769551	7.5801e-05	5.01424e-05
United Kingdom	0.00555602	0.186423	1	0.00809376	0.457792	0.969865	0.0342187	0.00030279	0.000273786
Germany	0.368065	0.00163284	0.00809376	1	0.0297598	0.00429423	0.471097	0.038865	0.326399
Italy	0.0562205	0.0992195	0.457792	0.0297598	1	0.379062	0.171714	0.000190514	0.000498505
Japan	0.00240669	0.267783	0.969865	0.00429423	0.379062	1	0.033358	4.65028e-07	4.9436e-05
Korea	0.911274	0.00769551	0.0342187	0.471097	0.171714	0.033358	1	0.00664739	0.0831793
Netherland	0.00240177	7.5801e-05	0.00030279	0.038865	0.000190514	4.65028e-07	0.00664739	1	0.233722
Sweden	0.0603269	5.01424e-05	0.000273786	0.326399	0.000498505	4.9436e-05	0.0831793	0.233722	1
GH_wilcoxon	USA	China	United Kingdom	Germany	Italy	Japan	Korea	Netherland	Sweden
USA	1	0.19881	0.00449076	0.0105634	0.603823	0.10151	0.000339497	4.71025e-05	3.16118e-05
China	0.19881	1	0.0010518	0.96461	0.244218	0.612213	0.359169	0.464115	0.28296
United Kingdom	0.00449076	0.0010518	1	0.000334428	0.020176	0.000842185	2.62623e-05	7.27615e-05	5.64517e-06
Germany	0.0105634	0.96461	0.000334428	1	0.148295	0.661759	0.110752	0.112075	0.0324202
Italy	0.603823	0.244218	0.020176	0.148295	1	0.349785	0.00443444	0.00522697	0.000820133
Japan	0.10151	0.612213	0.000842185	0.661759	0.349785	1	0.0564418	0.078616	0.0196348
Korea	0.000339497	0.359169	2.62623e-05	0.110752	0.00443444	0.0564418	1	0.940923	0.7474
Netherland	4.71025e-05	0.464115	7.27615e-05	0.112075	0.00522697	0.078616	0.940923	1	0.320892
Sweden	3.16118e-05	0.28296	5.64517e-06	0.0324202	0.000820133	0.0196348	0.7474	0.320892	1
GT_wilcoxon	USA	China	United Kingdom	Germany	Italy	Japan	Korea	Netherland	Sweden
USA	1	0.0425668	0.00221258	0.0738355	0.299438	0.17367	0.00116357	0.000326916	0.000521694
China	0.0425668	1	9.96651e-05	0.429687	0.154753	0.200515	0.638989	0.807248	0.887114
United Kingdom	0.00221258	9.96651e-05	1	0.000271601	8.99381e-05	7.1949e-05	3.55767e-06	1.29229e-05	1.46839e-06
Germany	0.0738355	0.429687	0.000271601	1	0.245635	0.626783	0.104037	0.0740077	0.0781101
Italy	0.299438	0.154753	8.99381e-05	0.245635	1	0.612799	0.0101928	0.00584844	0.00493564
Japan	0.17367	0.200515	7.1949e-05	0.626783	0.612799	1	0.0297122	0.0279945	0.0202861
Korea	0.00116357	0.638989	3.55767e-06	0.104037	0.0101928	0.0297122	1	0.587032	0.490254
Netherland	0.000326916	0.807248	1.29229e-05	0.0740077	0.00584844	0.0279945	0.587032	1	0.706078
Sweden	0.000521694	0.887114	1.46839e-06	0.0781101	0.00493564	0.0202861	0.490254	0.706078	1
CE_wilcoxon	USA	China	United Kingdom	Germany	Italy	Japan	Korea	Netherland	Sweden
USA	1	0.0454302	6.16457e-05	0.666857	0.00719323	3.61351e-05	0.0029088	1.08877e-05	2.52227e-05
China	0.0454302	1	0.19563	0.29513	0.000332551	1.78348e-06	0.000313898	8.21407e-06	1.32172e-05
United Kingdom	6.16457e-05	0.19563	1	0.0345446	4.51192e-07	4.92018e-08	6.40306e-05	6.04128e-06	7.64309e-07
Germany	0.666857	0.29513	0.0345446	1	0.0428653	8.69196e-05	0.00502731	4.36281e-05	0.000239546
Italy	0.00719323	0.000332551	4.51192e-07	0.0428653	1	0.0263333	0.115483	0.00035479	0.0158696
Japan	3.61351e-05	1.78348e-06	4.92018e-08	8.69196e-05	0.0263333	1	1	0.0756909	0.679497
Korea	0.0029088	0.000313898	6.40306e-05	0.00502731	0.115483	1	1	0.12585	0.818085
Netherland	1.08877e-05	8.21407e-06	6.04128e-06	4.36281e-05	0.00035479	0.0756909	0.12585	1	0.0172557
Sweden	2.52227e-05	1.32172e-05	7.64309e-07	0.000239546	0.0158696	0.679497	0.818085	0.0172557	1
PL_wilcoxon	USA	China	United Kingdom	Germany	Italy	Japan	Korea	Netherland	Sweden
USA	1	0.144594	0.000274147	0.744394	0.0112776	0.0659187	0.00648283	1.75331e-05	0.00348558
China	0.144594	1	0.646405	0.166349	0.00615014	0.0208359	0.0133912	4.80524e-05	0.00173661
United Kingdom	0.000274147	0.646405	1	0.000966521	1.9166e-06	5.88473e-05	2.28583e-05	6.13322e-06	1.10669e-05
Germany	0.744394	0.166349	0.000966521	1	0.0405624	0.117017	0.0283721	4.00455e-05	0.00888876
Italy	0.0112776	0.00615014	1.9166e-06	0.0405624	1	0.868991	0.534445	0.00266965	0.269785
Japan	0.0659187	0.0208359	5.88473e-05	0.117017	0.868991	1	0.544319	0.000954301	0.148263
Korea	0.00648283	0.0133912	2.28583e-05	0.0283721	0.534445	0.544319	1	0.00120372	0.373947
Netherland	1.75331e-05	4.80524e-05	6.13322e-06	4.00455e-05	0.00266965	0.000954301	0.00120372	1	0.0416855
Sweden	0.00348558	0.00173661	1.10669e-05	0.00888876	0.269785	0.148263	0.373947	0.0416855	1
CBM_wilcoxon	USA	China	United Kingdom	Germany	Italy	Japan	Korea	Netherland	Sweden
USA	1	0.000733981	0.080989	0.151391	0.645766	0.00517173	0.0118697	4.76029e-05	0.00028816
China	0.000733981	1	0.0372749	5.21662e-05	0.00082049	1.93479e-06	8.7657e-06	2.92654e-06	1.36378e-07
United Kingdom	0.080989	0.0372749	1	0.0118314	0.065973	0.000364625	0.000619337	2.77252e-05	3.65731e-06
Germany	0.151391	5.21662e-05	0.0118314	1	0.690499	0.033468	0.0614119	0.000281942	0.00381406
Italy	0.645766	0.00082049	0.065973	0.690499	1	0.155998	0.219197	0.0149102	0.0163645
Japan	0.00517173	1.93479e-06	0.000364625	0.033468	0.155998	1	0.625347	0.0489649	0.394991
Korea	0.0118697	8.7657e-06	0.000619337	0.0614119	0.219197	0.625347	1	0.0177846	0.31149
Netherland	4.76029e-05	2.92654e-06	2.77252e-05	0.000281942	0.0149102	0.0489649	0.0177846	1	0.351005
Sweden	0.00028816	1.36378e-07	3.65731e-06	0.00381406	0.0163645	0.394991	0.31149	0.351005	1

## Sheet: Supplemental table 5
	Human possesses	C1	C2	C3	C4	C5	C6	C7	C8	C9	C10	C11	C12	C14	C16	C17	C18	C20	C21	C22	C23	C24	C25	C26	C27	C28	C29	C30	C32	C33	I1	I2	I3	N1	N2	N3	A1	N4	N5	N6	N7	A2	N8	N9	N10	N11	J1	J2	J3
b-glucosidase	+	-1.71877	-1.73732	-1.54575	-1.54854	-1.65168	-1.58633	-1.693	-1.66626	-1.64697	-1.54057	-1.65639	-1.67477	-1.63575	-1.78901	-1.74705	-1.93765	-1.67414	-1.74264	-1.70912	-1.93437	-1.62029	-1.49442	-1.68703	-1.45379	-1.80086	-1.75551	-1.80802	-1.71225	-1.57039	-1.5441	-1.48678	-1.49895	-1.53091	-1.70544	-1.49157	-1.54551	-1.46597	-1.43917	-1.57298	-1.59181	-1.72139	-1.6173	-1.54641	-1.46152	-1.58927	-1.6592	-1.66394	-1.50637
b-galactosidase	+	-1.41526	-1.34902	-1.42729	-1.36646	-1.52087	-1.58068	-1.42053	-1.46831	-1.57916	-1.5669	-1.39436	-1.39053	-1.39609	-1.40331	-1.37671	-1.4342	-1.48348	-1.47324	-1.53088	-1.37032	-1.39339	-1.48402	-1.54499	-1.66444	-1.44664	-1.39645	-1.43888	-1.39634	-1.41296	-1.39684	-1.26654	-1.45277	-1.39085	-1.42542	-1.39018	-1.43498	-1.3895	-1.46064	-1.42712	-1.4578	-1.49412	-1.44579	-1.46151	-1.40167	-1.43543	-1.40438	-1.40826	-1.38379
b-mannosidase	+	-1.57416	-1.58884	-1.66452	-1.59086	-1.70744	-1.62426	-1.56229	-1.63925	-1.71233	-1.75842	-1.56191	-1.58292	-1.59469	-1.58927	-1.55216	-1.61579	-1.62326	-1.59081	-1.68225	-1.66184	-1.5862	-1.65728	-1.78705	-1.75442	-1.60977	-1.56361	-1.58149	-1.60375	-1.57636	-1.60817	-1.66348	-1.73286	-1.76475	-1.69159	-1.6481	-1.63084	-1.63121	-1.68229	-1.68371	-1.69531	-1.61451	-1.70494	-1.65383	-1.63217	-1.74704	-1.54827	-1.55054	-1.57703
b-glucuronidase		-1.49823	-1.54732	-1.63386	-1.52711	-1.67404	-1.60772	-1.51524	-1.53909	-1.66976	-1.67034	-1.50827	-1.52135	-1.50618	-1.52721	-1.46946	-1.56079	-1.57298	-1.56393	-1.6014	-1.63615	-1.51395	-1.60771	-1.76616	-1.75307	-1.54223	-1.46991	-1.53631	-1.51881	-1.51332	-1.57186	-1.64394	-1.68823	-1.72252	-1.61497	-1.61912	-1.58844	-1.61085	-1.67218	-1.63578	-1.63933	-1.55849	-1.68177	-1.63927	-1.60659	-1.71358	-1.4865	-1.48969	-1.51811
b-xylosidase	+	-1.08273	-1.25612	-1.32309	-1.04544	-1.08479	-1.43697	-1.15033	-1.23173	-1.46675	-1.15684	-1.06802	-1.04141	-1.0758	-1.01794	-1.01012	-1.10277	-1.08355	-1.15302	-1.15825	-1.36384	-1.10827	-1.16433	-1.38683	-1.36122	-1.09995	-1.02685	-1.21619	-1.07062	-1.1096	-1.14239	-1.07229	-1.13074	-0.997566	-1.05393	-1.14135	-1.0803	-1.19759	-1.3271	-1.1044	-1.14934	-1.16319	-1.04179	-1.27062	-1.05625	-0.986701	-1.08417	-1.08325	-1.04192
b-fucosidase		-3.30537	-2.46644	-2.42026	-3.74677	-3.21042	-2.27364	-2.78964	-2.46436	-2.38643	-2.99254	-3.18092	-3.93809	-3.33824	-3.5961	-3.50515	-3.21449	-3.26046	-3.15184	-3.09033	-2.86419	-3.40343	-3.1422	-2.27391	-2.28292	-3.00855	-2.98893	-2.6882	-2.96416	-2.90845	-2.37685	-2.6147	-2.62501	-2.94578	-3.10612	-2.57538	-2.99406	-2.45273	-2.41455	-2.78217	-2.62593	-2.85093	-2.83152	-2.63501	-2.47543	-2.92363	-2.97286	-2.98576	-2.84758
xylan_degradation		-1.30553	-1.52119	-1.40266	-1.22292	-1.27827	-1.56529	-1.39818	-1.36255	-1.54517	-1.30209	-1.31878	-1.27228	-1.28094	-1.3738	-1.22613	-1.46897	-1.34032	-1.41019	-1.38585	-1.58124	-1.33912	-1.28911	-1.63334	-1.35043	-1.40601	-1.29459	-1.50996	-1.35063	-1.34684	-1.38883	-1.34532	-1.33025	-1.29416	-1.36609	-1.31632	-1.27731	-1.35222	-1.34048	-1.31539	-1.40288	-1.42235	-1.3474	-1.40656	-1.31588	-1.32215	-1.35881	-1.3572	-1.2907
a-glucosidase		-1.98743	-1.6402	-1.6431	-1.94837	-1.83446	-1.51922	-1.79872	-1.55037	-1.47913	-1.91975	-1.86553	-1.94928	-1.83705	-1.92565	-1.91225	-1.86705	-1.94097	-1.88493	-1.8157	-1.77747	-1.88909	-1.73888	-1.45168	-1.57231	-1.85512	-1.80884	-1.61146	-1.72241	-1.87129	-1.8569	-2.03767	-1.99144	-1.94877	-1.84538	-1.86397	-1.87185	-1.80218	-1.75002	-1.80761	-1.8712	-1.77565	-1.85987	-1.68295	-1.78922	-1.84416	-1.93826	-1.93753	-1.80758
cellulase		-2.44292	-2.37846	-2.28996	-2.01176	-2.16758	-3.01238	-1.92341	-2.09828	-2.49473	-2.14847	-2.27539	-2.2322	-2.05132	-2.30887	-2.163	-2.63218	-1.85889	-2.31337	-2.03937	-3.06032	-1.99864	-1.61367	-2.50887	-2.05842	-2.56001	-2.49838	-2.40689	-2.33075	-2.4696	-2.36425	-2.26174	-1.84482	-1.9953	-2.23164	-1.90343	-1.80531	-2.29501	-2.29516	-2.1515	-2.08999	-2.26309	-2.34783	-2.56617	-2.2259	-2.20533	-1.95336	-1.95898	-2.35052
chitosan_degradation		-3.52048	-3.18649	-2.88733	-4	-2.96854	-2.6885	-3.49752	-2.75308	-2.6967	-3.13787	-3.58161	-4	-3.52494	-4	-3.13635	-3.79646	-2.93014	-4	-3.06755	-3.38296	-3.7096	-3.36523	-2.66821	-2.59129	-3.24001	-3.05188	-3.10565	-3.17165	-3.92049	-3.09088	-2.69952	-2.9004	-2.94052	-3.05977	-2.90797	-3.16607	-2.98396	-2.96296	-2.83761	-2.95951	-2.98724	-3.08192	-3.18626	-3.10254	-3.06741	-4	-4	-3.07675
a1,4_amylase	+	-1.30703	-1.25967	-1.23125	-1.37664	-1.23246	-1.09601	-1.13862	-1.08894	-1.07645	-1.05977	-1.30691	-1.34546	-1.32733	-1.30081	-1.2581	-1.21882	-1.18332	-1.19451	-1.13648	-1.14878	-1.29436	-1.20584	-1.13954	-1.03393	-1.20577	-1.19801	-1.22447	-1.28922	-1.26264	-0.908689	-0.833907	-0.916299	-0.968626	-1.14125	-0.976418	-1.15338	-0.956851	-0.941071	-1.00979	-0.875506	-1.17899	-1.0389	-1.0085	-1.03238	-1.00162	-1.18043	-1.18545	-1.15992
b1,3_amylase		-3.20437	-3.40207	-4	-3.17624	-3.03001	-3.39435	-3.18707	-3.10914	-3.87329	-3.8492	-3.23026	-4	-2.92917	-3.32577	-4	-4	-2.68124	-3.19598	-3.63616	-3.76302	-2.89698	-2.15042	-3.37031	-4	-3.80882	-3.75346	-3.85384	-3.31713	-3.26843	-4	-3.46095	-3.14749	-2.86758	-3.24869	-2.85826	-2.7035	-3.43056	-4	-3.04104	-3.303	-3.06135	-3.55576	-4	-2.9653	-3.14181	-2.64941	-2.65562	-2.85961
chitin_degradation		-2.67241	-2.21337	-2.22189	-2.3668	-2.37905	-2.42444	-2.30551	-2.59956	-2.06397	-2.48643	-2.09923	-2.29839	-2.41622	-2.49661	-2.83617	-2.41864	-2.22713	-1.98473	-2.45444	-2.39592	-2.35091	-2.27617	-1.87965	-2.7559	-2.52166	-2.59796	-2.37415	-2.39107	-2.42215	-2.88855	-3.26879	-2.81624	-2.65344	-2.45742	-2.56588	-2.56702	-2.55979	-2.43443	-2.42584	-2.58715	-2.30373	-2.38929	-2.32692	-2.65285	-2.65233	-2.39695	-2.3934	-2.45691
lysozyme	+	-1.7051	-1.32948	-1.08179	-1.79179	-1.72326	-0.984318	-1.40024	-1.28012	-1.07735	-1.45951	-1.56954	-1.77761	-1.63174	-1.70585	-1.75434	-1.51757	-1.48383	-1.5342	-1.50375	-1.52977	-1.67614	-1.4952	-1.20479	-1.14439	-1.48863	-1.58324	-1.36918	-1.40998	-1.52436	-1.44511	-1.52376	-1.45016	-1.55126	-1.47739	-1.3868	-1.52217	-1.29353	-1.30904	-1.44575	-1.43966	-1.37137	-1.44198	-1.26978	-1.40725	-1.55613	-1.53767	-1.54597	-1.46638
b-hexosaminidase		-1.40888	-1.43708	-1.75351	-1.54163	-1.55148	-2.20204	-1.6008	-1.86839	-1.89721	-1.82254	-1.49441	-1.4895	-1.47335	-1.42177	-1.49425	-1.51424	-1.49375	-1.4133	-1.66488	-1.37023	-1.47708	-1.52243	-2.2009	-2.69437	-1.51214	-1.51465	-1.53868	-1.57722	-1.62468	-2.10166	-2.29875	-2.17355	-1.81329	-1.49825	-2.03835	-1.67683	-2.28174	-2.58083	-2.08313	-2.12904	-1.59238	-1.72265	-2.18111	-2.06854	-1.79308	-1.63725	-1.62993	-1.77591
b-mannanase		-2.99729	-2.43558	-2.68285	-3.74683	-3.8249	-3.07584	-3.46289	-3.61482	-3.04111	-3.14448	-3.31376	-3.22319	-3.28067	-3.50404	-3.36168	-4	-3.42438	-3.7266	-3.39414	-2.7099	-2.92887	-2.99744	-3.58849	-2.58194	-3.28374	-3.9517	-2.97723	-3.33313	-2.67479	-2.86	-2.83629	-2.38437	-2.94347	-3.19625	-2.69274	-2.7329	-3.36131	-2.71645	-3.01198	-2.53007	-3.08203	-2.96535	-2.92233	-3.01574	-3.05184	-3.01997	-3.00895	-3.00613
a-galactosidase	+	-1.58426	-1.35713	-1.61311	-1.61776	-1.50507	-1.65761	-1.39521	-1.65293	-1.61261	-1.63393	-1.5782	-1.57735	-1.60754	-1.60614	-1.60195	-1.68392	-1.66677	-1.56985	-1.54639	-1.31546	-1.5563	-1.60696	-1.53658	-1.64441	-1.61908	-1.70045	-1.61731	-1.62358	-1.58976	-1.48989	-1.51248	-1.49357	-1.50541	-1.48372	-1.4744	-1.56041	-1.45774	-1.38772	-1.47602	-1.5051	-1.6257	-1.41245	-1.37832	-1.46481	-1.47077	-1.56296	-1.56725	-1.57904
a-L-rhamnosidase	+	-1.16945	-1.68152	-1.51566	-1.24412	-1.40868	-1.74828	-1.41341	-1.58716	-1.66296	-1.51893	-1.49002	-1.26878	-1.32094	-1.16848	-1.24823	-1.24869	-1.31542	-1.2159	-1.39697	-1.91162	-1.41256	-1.51016	-1.64805	-1.87776	-1.27187	-1.27194	-1.36465	-1.30167	-1.23301	-1.84318	-1.88551	-1.87422	-1.93256	-1.58461	-1.80264	-1.40201	-1.80998	-2.08295	-1.74931	-1.87996	-1.37533	-1.81591	-2.09625	-1.71157	-1.81852	-1.28385	-1.27673	-1.3646
mucin_fucose_degradation		-1.51252	-1.58285	-1.94732	-1.71183	-1.63148	-2.3109	-1.66486	-1.9329	-2.0592	-1.75684	-1.56898	-1.62428	-1.57588	-1.56371	-1.54747	-1.61291	-1.62633	-1.66951	-1.66784	-1.5207	-1.54044	-1.77974	-2.2662	-2.34518	-1.66419	-1.57369	-1.57778	-1.65853	-1.68148	-2.25964	-2.47852	-2.34644	-1.98573	-1.68775	-1.96087	-1.75272	-1.99671	-1.89592	-1.96874	-2.04108	-1.66411	-1.80247	-1.83756	-1.95306	-1.93702	-1.70286	-1.69842	-1.77732
a-mannosidase	+	-1.29254	-1.35947	-1.37379	-1.17524	-1.26691	-1.50417	-1.3412	-1.44256	-1.37972	-1.4277	-1.17573	-1.18358	-1.2366	-1.23452	-1.25004	-1.49796	-1.25436	-1.12512	-1.38131	-1.70672	-1.23431	-1.18911	-1.57976	-1.68637	-1.31793	-1.38107	-1.36481	-1.28361	-1.36569	-1.85917	-1.72439	-1.71436	-1.62614	-1.55407	-1.61063	-1.43503	-1.72001	-1.902	-1.65062	-1.66699	-1.39266	-1.71713	-1.6884	-1.71742	-1.61882	-1.258	-1.25714	-1.43116
invertase		-2.19598	-2.01891	-1.81056	-2.07368	-1.97043	-1.74012	-2.26336	-1.88911	-1.95678	-2.0004	-1.92907	-2.07628	-2.13482	-2.20788	-2.18452	-2.13225	-2.173	-2.26708	-2.07636	-2.23903	-2.10695	-2.03408	-1.81893	-1.63916	-2.01368	-2.02926	-2.13005	-2.15703	-1.69095	-1.8084	-1.75808	-1.70758	-1.88605	-1.99802	-1.70962	-1.7783	-1.57084	-1.56455	-1.84027	-1.88033	-2.21266	-1.83146	-1.54783	-1.66042	-1.84483	-1.89158	-1.90147	-1.91935
mucin_sialyl_degradation		-1.89916	-1.94095	-2.00775	-1.96921	-2.07116	-2.85057	-2.17758	-2.3368	-2.51952	-2.40067	-2.22805	-1.98692	-1.9749	-1.95049	-1.88388	-1.95113	-2.14048	-2.11144	-2.20178	-1.73263	-2.02429	-2.15711	-2.20386	-2.88853	-2.07012	-1.9567	-2.0247	-2.05472	-2.03777	-2.78816	-2.6147	-2.77291	-2.29778	-2.05965	-2.65817	-2.19639	-2.83117	-3.03376	-2.68804	-2.78171	-2.14296	-2.31724	-2.93062	-2.41683	-2.34456	-1.986	-1.98082	-2.26374
trehalase	+	-3.15386	-2.23106	-2.02461	-3.38223	-4	-1.69948	-2.48722	-1.98327	-1.82535	-2.63085	-2.58983	-3.87047	-2.63512	-2.83317	-2.8377	-2.61403	-2.52816	-2.53712	-2.91703	-2.80069	-2.65535	-2.24525	-2.14575	-2.17635	-2.4705	-2.36576	-2.16426	-2.28695	-3.13682	-3.01938	-3.46924	-3.20414	-2.94944	-2.88406	-2.95022	-2.61026	-2.89187	-3.30002	-3.05602	-2.74702	-2.21266	-3.34186	-2.66967	-2.97952	-3.14831	-2.41567	-2.4272	-2.95058
agarase		-3.6025	-3.82718	-2.68736	-2.51664	-2.46636	-4	-2.55266	-3.31119	-3.68702	-3.36888	-3.02364	-2.65188	-2.674	-2.78803	-2.97948	-3.24517	-2.93294	-2.90946	-3.20211	-3.84366	-2.70153	-3.09163	-3.68372	-4	-3.20177	-3.3932	-2.85673	-3.12416	-2.74088	-4	-4	-3.65887	-3.70611	-3.15754	-3.82948	-2.88177	-3.84768	-4	-3.34577	-3.63768	-3.62785	-3.59713	-4	-3.65046	-3.32989	-2.42823	-2.41876	-2.60169
b-galactanase		-3.79555	-2.58959	-3.03203	-3.14588	-3.44859	-3.60265	-2.92115	-2.69749	-2.94414	-3.18855	-3.11602	-2.92545	-3.01875	-2.73778	-2.94621	-2.8114	-2.94544	-3.52333	-3.07636	-2.79764	-2.96994	-2.84489	-2.5578	-2.81047	-2.68875	-2.83804	-4	-3.28761	-2.7447	-2.47674	-3.45285	-2.46632	-2.49491	-2.46234	-2.35609	-2.41259	-2.23284	-2.06295	-1.96155	-2.54527	-3.12272	-2.14997	-2.15048	-2.4125	-2.13351	-2.53893	-2.55885	-2.11238
mucin_GalN_degradation		-1.9109	-1.87936	-2.33083	-1.98917	-2.10515	-2.76125	-2.11678	-2.22377	-2.45226	-2.29143	-2.0386	-1.9619	-1.9579	-1.9684	-1.89399	-2.08662	-2.14088	-2.06531	-2.16258	-1.79443	-1.95297	-2.09914	-2.75557	-3.06128	-1.99764	-1.933	-2.03063	-2.05132	-2.12319	-3.2913	-2.75873	-2.8255	-2.28373	-1.97232	-2.62755	-2.22018	-2.87068	-3.66972	-2.65694	-2.61283	-2.05925	-2.20664	-3.27701	-2.62286	-2.32643	-2.16086	-2.14995	-2.33127
a-glucuronidase		-3.37368	-3.35727	-2.9655	-2.62938	-2.24655	-2.4437	-2.83416	-2.62428	-3.3781	-2.42687	-3.60562	-2.7586	-2.78194	-2.58537	-2.67987	-2.65576	-3.09433	-3.17975	-2.69239	-3.6416	-2.93828	-3.02662	-3.84743	-2.61519	-2.75593	-2.74922	-3.79555	-2.60415	-2.85151	-2.95798	-2.93973	-2.84331	-2.83105	-3.08102	-3.33538	-2.70655	-3.05123	-3.27409	-2.85047	-3.23974	-2.72323	-3.451	-4	-3.37746	-2.90934	-2.8011	-2.80394	-2.96556
a-mannanase		-2.58054	-2.14659	-2.0712	-1.80782	-1.87838	-2.6828	-2.06004	-2.49552	-2.51147	-2.1767	-1.83118	-1.90186	-1.993	-2.19135	-2.40466	-2.5677	-2.15012	-1.95436	-2.28233	-3.12647	-1.94221	-1.90223	-2.72868	-2.74192	-2.53889	-2.79721	-2.68011	-1.99498	-2.25198	-3.30491	-3.19847	-2.69403	-2.50774	-2.55802	-2.624	-2.3266	-2.78032	-3.37655	-2.5997	-2.79358	-2.30891	-2.90693	-2.60461	-2.80731	-2.57413	-1.95402	-1.95022	-2.31639
a-glucanotransferase		-2.12703	-2.13324	-2.20893	-2.29378	-2.06505	-2.02511	-1.9505	-1.88965	-1.9276	-1.82554	-2.2091	-2.31232	-2.23993	-2.23688	-1.92427	-1.82767	-1.97322	-2.04208	-1.94271	-1.91573	-2.1687	-2.14277	-1.91586	-1.86567	-2.04767	-1.93601	-2.04981	-2.17474	-2.00524	-1.51203	-1.60454	-1.59515	-1.75711	-1.82756	-1.6581	-1.93082	-1.6366	-1.63822	-1.69595	-1.698	-1.94624	-1.7176	-1.75318	-1.66007	-1.72146	-2.01227	-2.03018	-1.89845
GlcNAc_degradation		-2.09036	-1.80214	-2.04978	-1.96176	-2.00896	-2.06255	-2.08419	-2.01091	-2.1184	-2.21478	-2.02338	-1.984	-2.01733	-2.01987	-1.95391	-2.10856	-2.25381	-2.21326	-2.16325	-1.65916	-2.00972	-1.93435	-1.99608	-2.48875	-2.05736	-1.90707	-2.02633	-2.02425	-2.17579	-2.62158	-2.51037	-2.76735	-2.16041	-1.97112	-2.55038	-2.21015	-2.75725	-3.23425	-2.64181	-2.52875	-2.13716	-2.16196	-1.99071	-2.43649	-2.05627	-2.15627	-2.14252	-2.25281
b-glucuronyl_hydrolase		-2.32071	-2.38503	-2.34859	-2.14508	-2.11488	-2.74938	-2.15689	-2.26832	-2.54605	-2.65177	-2.41159	-2.06768	-2.12843	-2.16093	-2.24088	-2.41506	-2.10712	-2.19937	-2.27909	-2.648	-2.13032	-2.25008	-2.45944	-2.73598	-2.29334	-2.28285	-2.25193	-2.16271	-2.35586	-2.85637	-3.18092	-2.87388	-2.74059	-2.34786	-2.74085	-2.39577	-2.99661	-3.19387	-2.72732	-2.56853	-2.42803	-2.8548	-2.48236	-2.70768	-2.76277	-2.11709	-2.11005	-2.24996
rhamnosidase		-4	-4	-4	-4	-4	-3.42555	-4	-4	-4	-4	-4	-4	-4	-4	-4	-4	-4	-4	-4	-4	-4	-4	-4	-4	-4	-4	-4	-4	-4	-4	-4	-4	-4	-4	-4	-4	-4	-4	-4	-4	-4	-4	-4	-4	-4	-4	-4	-4
inulin		-3.48717	-4	-2.8917	-3.24856	-2.62234	-4	-2.79332	-3.57335	-3.73323	-4	-3.63985	-4	-3.36921	-3.1031	-4	-4	-3.33673	-3.40402	-4	-3.24899	-3.95948	-3.6024	-3.27515	-2.76401	-3.30454	-3.53083	-4	-3.52791	-3.45306	-3.89875	-4	-3.50156	-3.56989	-3.17521	-2.99026	-3.50397	-3.5756	-2.75596	-3.05034	-3.1141	-3.10005	-3.16981	-3.67099	-3.32631	-3.51267	-2.87462	-2.86555	-3.2628
phosphorylase		-2.18702	-2.12156	-1.91511	-2.09853	-1.62424	-2.17569	-2.26876	-2.11992	-2.25803	-1.62962	-2.19772	-2.12651	-2.23787	-2.24615	-2.1758	-2.40884	-2.22155	-2.22688	-1.96654	-1.92575	-2.03103	-2.07281	-2.40991	-1.82053	-2.23716	-2.24111	-2.19359	-2.20039	-1.85017	-1.70556	-1.70337	-1.62309	-1.87782	-2.1155	-1.68684	-1.77081	-1.63035	-1.5976	-1.53394	-1.59431	-1.79765	-1.65092	-1.56326	-1.57044	-1.87313	-2.08873	-2.09199	-1.77052
a-fucosidase		-1.85392	-2.09954	-2.21778	-1.99912	-1.96657	-2.72116	-2.03291	-2.48711	-2.6803	-2.16217	-2.0029	-1.97434	-1.98299	-1.87339	-2.07686	-2.02929	-2.05901	-2.21314	-2.12292	-2.02499	-1.99572	-2.16129	-2.75536	-2.9065	-2.05	-2.11412	-2.04672	-2.04783	-2.08364	-2.89712	-3.03448	-2.87501	-2.59437	-2.1967	-2.59292	-2.12848	-2.74079	-3.00151	-2.47593	-2.53631	-2.11953	-2.45883	-2.42663	-2.51738	-2.48056	-2.00081	-1.99347	-2.18142
mucin_core_degradation		-2.73247	-2.26158	-2.51628	-3.0446	-3.46252	-1.95058	-2.63103	-2.56667	-2.00899	-3.13414	-2.87609	-3.49494	-3.66003	-3.34764	-3.16515	-2.83671	-3.24215	-2.5239	-3.08411	-2.2372	-2.77305	-2.65526	-2.34433	-2.33148	-2.70263	-2.94678	-2.73106	-2.84043	-2.31813	-1.92349	-2.00597	-2.06485	-1.99044	-2.17207	-2.03477	-2.38196	-1.90767	-1.95632	-2.06341	-2.12936	-2.5505	-1.89448	-1.69105	-1.84143	-1.8657	-2.29306	-2.31839	-2.13247
GalNAc_degradation		-2.22757	-2.33946	-2.60525	-2.41391	-2.46524	-2.93745	-2.48559	-2.65109	-2.65887	-2.58125	-2.46335	-2.38818	-2.31229	-2.33683	-2.27318	-2.32523	-2.38778	-2.39573	-2.49809	-2.04213	-2.38133	-2.40591	-2.99272	-3.38275	-2.29383	-2.3001	-2.34669	-2.44514	-2.4723	-2.73776	-2.74198	-2.79711	-2.21199	-2.14552	-2.80138	-2.45478	-3.05235	-3.62161	-2.56885	-2.8157	-2.34151	-2.2557	-2.55102	-2.52876	-2.21506	-2.43738	-2.4418	-2.67077
a-galactouronidase		-1.7749	-2.14809	-2.12046	-1.79828	-2.06086	-2.24824	-2.08671	-1.98711	-2.39955	-2.05017	-1.9579	-1.75737	-1.84268	-1.82728	-1.85219	-1.8118	-1.92891	-1.94726	-2.02681	-2.04054	-1.99509	-2.04877	-2.06065	-2.5018	-1.84372	-1.80605	-1.90669	-1.88988	-1.82458	-2.29969	-2.33154	-2.30121	-2.41491	-2.0577	-2.29399	-1.95537	-2.38964	-2.56394	-2.28815	-2.23086	-1.94495	-2.3144	-3.19387	-2.36182	-2.24061	-1.87999	-1.87303	-1.98774
b-L-arabinobiosidase		-4	-4	-4	-4	-4	-4	-3.95226	-4	-4	-3.08578	-3.03235	-4	-4	-4	-4	-3.68709	-3.25341	-3.57951	-3.9371	-4	-4	-4	-3.77528	-3.88685	-3.07969	-3.90375	-4	-4	-4	-2.49994	-3.0034	-2.76185	-1.85453	-2.07656	-3.12224	-3.40596	-4	-4	-2.62437	-3.12904	-4	-2.31667	-4	-2.32889	-2.205	-3.77351	-3.79755	-4
b-L-arabinofuranosidase		-1.50969	-2.07514	-2.11797	-1.71017	-1.5622	-2.55933	-1.73277	-2.0657	-2.29261	-1.69024	-1.76762	-1.63632	-1.66857	-1.5802	-1.61584	-1.57406	-1.71312	-1.76623	-1.71312	-2.36649	-1.66218	-1.9622	-2.37912	-1.98986	-1.60001	-1.68551	-1.71551	-1.68743	-1.72522	-2.01908	-2.05749	-2.2084	-1.89904	-1.82494	-2.1176	-1.80193	-2.26275	-2.50818	-2.04734	-2.2389	-1.70344	-2.17717	-2.39501	-1.98083	-1.89462	-1.64387	-1.63369	-1.76786
a1,6_amylase		-2.47038	-2.77672	-2.80526	-2.56137	-1.98464	-3.33638	-2.64662	-2.42694	-2.65405	-1.8569	-2.55063	-2.58093	-2.44963	-2.50771	-2.34624	-2.59183	-2.25926	-2.30779	-2.03262	-3.42188	-2.47225	-2.48834	-3.04305	-1.83127	-2.68921	-2.5028	-2.5878	-2.64536	-2.68906	-2.34517	-3.20297	-2.74725	-2.87428	-2.71756	-2.97121	-2.62927	-2.96245	-3.44549	-2.88632	-2.886	-2.33246	-2.97908	-3.12504	-2.89435	-3.02886	-2.51742	-2.50192	-2.66453
lacto-N-biosidase		-4	-2.85418	-4	-4	-4	-2.87717	-4	-3.76793	-3.53693	-4	-3.12472	-4	-4	-4	-4	-3.7269	-4	-3.69309	-4	-2.78975	-3.46215	-3.63101	-4	-4	-4	-3.92755	-3.97067	-3.68592	-4	-2.17284	-2.93482	-2.96336	-2.72719	-3.88023	-3.18548	-3.14753	-3.5537	-4	-2.92259	-3.30949	-3.60964	-2.57698	-3.28913	-2.80828	-3.14181	-4	-4	-3.35971
a1,2-galacturonohydrolase		-2.44334	-3.37592	-2.94396	-2.50171	-2.66204	-3.27654	-2.71068	-3.23111	-4	-2.59501	-2.65335	-2.50396	-2.59387	-2.45337	-2.77868	-2.52083	-2.72759	-2.68886	-2.79561	-3.66893	-2.78338	-2.92188	-3.25596	-2.77163	-2.64175	-2.70932	-2.62207	-2.56679	-2.68079	-3.20414	-4	-4	-3.67311	-3.0067	-3.47493	-2.78407	-3.66693	-4	-3.24369	-3.7966	-2.73977	-3.38628	-4	-3.32631	-3.2873	-2.71427	-2.70357	-2.77757
b-1,2-apiosidase		-2.36988	-3.47219	-3.16383	-2.4727	-2.58222	-3.62765	-2.70559	-3.14438	-3.32478	-2.93422	-2.87965	-2.50355	-2.5903	-2.43745	-2.66424	-2.44614	-2.60513	-2.4578	-2.75595	-3.65779	-2.82812	-2.89534	-3.12603	-2.93261	-2.49023	-2.58764	-2.58311	-2.59026	-2.62082	-3.64348	-3.75388	-3.76801	-3.87092	-2.99464	-3.10047	-2.77577	-3.02306	-2.813	-3.2496	-3.53797	-2.67918	-3.4068	-4	-2.98243	-3.21037	-2.61872	-2.6099	-2.77205
Dha_hydrolase		-2.37593	-3.30464	-2.87514	-2.43052	-2.57615	-3.41556	-2.67569	-3.03682	-4	-2.76762	-2.56182	-2.40538	-2.52476	-2.41861	-2.7168	-2.47991	-2.67304	-2.66124	-2.7798	-3.69209	-2.71624	-2.8874	-3.22995	-3.45673	-2.62348	-2.66236	-2.60215	-2.49529	-2.59432	-3.90975	-4	-3.84542	-3.56162	-2.9743	-3.38077	-2.71541	-3.63146	-3.93685	-3.23497	-3.54925	-2.69772	-3.33587	-4	-3.41525	-3.18709	-2.61074	-2.60674	-2.71337
PL42		-2.67482	-3.64987	-3.20377	-2.72047	-2.83686	-3.69353	-2.88934	-3.2028	-3.91827	-3.21238	-2.92159	-2.73501	-2.77169	-2.70942	-2.89379	-2.76958	-2.82341	-2.8957	-3.09876	-3.97563	-2.95399	-3.07229	-3.38449	-4	-2.85346	-2.80545	-2.90656	-2.83769	-2.79449	-4	-4	-3.52879	-3.32211	-3.13918	-3.58933	-2.92303	-3.54664	-4	-3.14211	-3.40476	-2.93894	-3.66771	-4	-3.37029	-3.37713	-2.77055	-2.77058	-3.0203
b-D-galactofuranosidase		-4	-3.94146	-4	-3.68709	-4	-3.91289	-4	-4	-4	-3.573	-4	-4	-3.45938	-3.97116	-3.45471	-4	-4	-4	-3.78514	-4	-4	-4	-4	-4	-4	-4	-4	-3.41231	-3.59877	-4	-4	-4	-4	-4	-4	-3.79414	-4	-4	-4	-4	-4	-4	-3.48621	-4	-4	-4	-4	-3.75529
acetyl_xylan_esterase		-2.12828	-2.58482	-2.27301	-2.11344	-2.12641	-2.37596	-2.27918	-2.27158	-2.47409	-2.32397	-2.43112	-2.16998	-2.30644	-2.23521	-2.19496	-2.1704	-2.07937	-2.31525	-2.31982	-2.46039	-2.30785	-2.30996	-2.26094	-2.25323	-2.25275	-2.14525	-2.3212	-2.2123	-2.23148	-2.5075	-2.80529	-2.54991	-2.62027	-2.44633	-2.43488	-2.29942	-2.4213	-2.32275	-2.23569	-2.41194	-2.29082	-2.47325	-2.46218	-2.47344	-2.51279	-2.28945	-2.29254	-2.25297
cinnamoyl_esterase		-3.62176	-3.71648	-3.39554	-3.32696	-3.29686	-3.20672	-3.62054	-3.23412	-3.32258	-3.29404	-3.44493	-3.44706	-3.40144	-3.28529	-3.23616	-3.35046	-3.01067	-3.55232	-3.64017	-3.46768	-3.43972	-3.08075	-3.3152	-3.28768	-3.30888	-3.29331	-3.56977	-3.46717	-3.33842	-3.3415	-3.38579	-3.10994	-3.4497	-3.64048	-3.1297	-3.10433	-3.34198	-3.06414	-3.03096	-3.26947	-3.20018	-3.16066	-3.58369	-3.44441	-3.26056	-3.41637	-3.45255	-3.02912
feruloyl_esterase		-3.62176	-3.71648	-3.39554	-3.32696	-3.29686	-3.20672	-3.62054	-3.23412	-3.32258	-3.29404	-3.44493	-3.44706	-3.40144	-3.28529	-3.23616	-3.35046	-3.01067	-3.55232	-3.64017	-3.46768	-3.43972	-3.08075	-3.3152	-3.28768	-3.30888	-3.29331	-3.56977	-3.46717	-3.33842	-3.3415	-3.38579	-3.10994	-3.4497	-3.64048	-3.1297	-3.10433	-3.34198	-3.06414	-3.03096	-3.26947	-3.20018	-3.16066	-3.58369	-3.44441	-3.26056	-3.41637	-3.45255	-3.02912
carboxylesterase		-3.62176	-3.71648	-3.39554	-3.32696	-3.29686	-3.20672	-3.62054	-3.23412	-3.32258	-3.29404	-3.44493	-3.44706	-3.40144	-3.28529	-3.23616	-3.35046	-3.01067	-3.55232	-3.64017	-3.46768	-3.43972	-3.08075	-3.3152	-3.28768	-3.30888	-3.29331	-3.56977	-3.46717	-3.33842	-3.3415	-3.38579	-3.10994	-3.4497	-3.64048	-3.1297	-3.10433	-3.34198	-3.06414	-3.03096	-3.26947	-3.20018	-3.16066	-3.58369	-3.44441	-3.26056	-3.41637	-3.45255	-3.02912
S-formylglutathione_hydrolase		-3.62176	-3.71648	-3.39554	-3.32696	-3.29686	-3.20672	-3.62054	-3.23412	-3.32258	-3.29404	-3.44493	-3.44706	-3.40144	-3.28529	-3.23616	-3.35046	-3.01067	-3.55232	-3.64017	-3.46768	-3.43972	-3.08075	-3.3152	-3.28768	-3.30888	-3.29331	-3.56977	-3.46717	-3.33842	-3.3415	-3.38579	-3.10994	-3.4497	-3.64048	-3.1297	-3.10433	-3.34198	-3.06414	-3.03096	-3.26947	-3.20018	-3.16066	-3.58369	-3.44441	-3.26056	-3.41637	-3.45255	-3.02912
diacylglycerol_O-acyltransferase		-3.62176	-3.71648	-3.39554	-3.32696	-3.29686	-3.20672	-3.62054	-3.23412	-3.32258	-3.29404	-3.44493	-3.44706	-3.40144	-3.28529	-3.23616	-3.35046	-3.01067	-3.55232	-3.64017	-3.46768	-3.43972	-3.08075	-3.3152	-3.28768	-3.30888	-3.29331	-3.56977	-3.46717	-3.33842	-3.3415	-3.38579	-3.10994	-3.4497	-3.64048	-3.1297	-3.10433	-3.34198	-3.06414	-3.03096	-3.26947	-3.20018	-3.16066	-3.58369	-3.44441	-3.26056	-3.41637	-3.45255	-3.02912
trehalose_6-O-mycolyltransferase		-3.62176	-3.71648	-3.39554	-3.32696	-3.29686	-3.20672	-3.62054	-3.23412	-3.32258	-3.29404	-3.44493	-3.44706	-3.40144	-3.28529	-3.23616	-3.35046	-3.01067	-3.55232	-3.64017	-3.46768	-3.43972	-3.08075	-3.3152	-3.28768	-3.30888	-3.29331	-3.56977	-3.46717	-3.33842	-3.3415	-3.38579	-3.10994	-3.4497	-3.64048	-3.1297	-3.10433	-3.34198	-3.06414	-3.03096	-3.26947	-3.20018	-3.16066	-3.58369	-3.44441	-3.26056	-3.41637	-3.45255	-3.02912
chitin_deacetylase		-3.20047	-2.80196	-2.67409	-3.32669	-3.13375	-2.52355	-2.89124	-2.74551	-2.68921	-2.95071	-3.21993	-3.24781	-3.34843	-3.25301	-3.21295	-2.79096	-2.99659	-2.99231	-2.90334	-2.57542	-3.12119	-3.00451	-2.40925	-2.61891	-3.04397	-2.97923	-2.82737	-2.96749	-3.05559	-2.72055	-3.16343	-3.02002	-2.96667	-2.87679	-2.7861	-2.96848	-2.66677	-2.51031	-2.63041	-2.87218	-2.88971	-2.71549	-2.51068	-2.77474	-2.86597	-3.26745	-3.29492	-2.88457
chitooligosaccharide_deacetylase		-3.20047	-2.80196	-2.67409	-3.32669	-3.13375	-2.52355	-2.89124	-2.74551	-2.68921	-2.95071	-3.21993	-3.24781	-3.34843	-3.25301	-3.21295	-2.79096	-2.99659	-2.99231	-2.90334	-2.57542	-3.12119	-3.00451	-2.40925	-2.61891	-3.04397	-2.97923	-2.82737	-2.96749	-3.05559	-2.72055	-3.16343	-3.02002	-2.96667	-2.87679	-2.7861	-2.96848	-2.66677	-2.51031	-2.63041	-2.87218	-2.88971	-2.71549	-2.51068	-2.77474	-2.86597	-3.26745	-3.29492	-2.88457
peptidoglycan_GlcNAc_deacetylase		-3.20047	-2.80196	-2.67409	-3.32669	-3.13375	-2.52355	-2.89124	-2.74551	-2.68921	-2.95071	-3.21993	-3.24781	-3.34843	-3.25301	-3.21295	-2.79096	-2.99659	-2.99231	-2.90334	-2.57542	-3.12119	-3.00451	-2.40925	-2.61891	-3.04397	-2.97923	-2.82737	-2.96749	-3.05559	-2.72055	-3.16343	-3.02002	-2.96667	-2.87679	-2.7861	-2.96848	-2.66677	-2.51031	-2.63041	-2.87218	-2.88971	-2.71549	-2.51068	-2.77474	-2.86597	-3.26745	-3.29492	-2.88457
peptidoglycan_N-acetylmuramic_acid_deacetylase		-3.20047	-2.80196	-2.67409	-3.32669	-3.13375	-2.52355	-2.89124	-2.74551	-2.68921	-2.95071	-3.21993	-3.24781	-3.34843	-3.25301	-3.21295	-2.79096	-2.99659	-2.99231	-2.90334	-2.57542	-3.12119	-3.00451	-2.40925	-2.61891	-3.04397	-2.97923	-2.82737	-2.96749	-3.05559	-2.72055	-3.16343	-3.02002	-2.96667	-2.87679	-2.7861	-2.96848	-2.66677	-2.51031	-2.63041	-2.87218	-2.88971	-2.71549	-2.51068	-2.77474	-2.86597	-3.26745	-3.29492	-2.88457
cephalosporin-C_deacetylase		-2.88777	-3.84634	-3.14629	-2.72372	-2.67694	-3.72074	-2.90401	-3.21534	-3.93915	-3.14447	-3.13709	-2.79386	-2.94755	-2.86644	-3.11539	-2.88005	-2.9348	-3.12251	-3.04547	-3.66716	-2.96201	-2.90745	-3.34759	-2.93403	-2.89189	-3.08493	-3.08139	-2.97979	-3.02006	-3.35502	-3.43891	-3.25617	-3.4488	-3.10845	-3.13162	-3.02431	-3.12007	-3.16219	-3.29814	-3.12722	-3.09977	-3.44391	-4	-3.20439	-3.34468	-2.82198	-2.81677	-3.10382
pectin_methylesterase		-2.11361	-2.72639	-2.32543	-2.01688	-2.45691	-2.35027	-2.30561	-2.2696	-2.43578	-2.5599	-2.47154	-2.09066	-2.21196	-2.23	-2.51123	-2.11547	-2.4294	-2.51104	-2.34725	-2.8263	-2.39501	-2.41458	-2.37056	-2.48277	-2.18816	-2.20643	-2.1678	-2.16177	-2.17523	-2.3125	-2.84665	-2.62034	-2.67275	-2.60354	-2.78722	-2.3247	-2.93232	-2.81723	-2.79257	-2.49896	-2.24712	-2.74039	-3.66534	-2.51623	-2.85631	-2.29889	-2.28882	-2.35061
arylesterase		-3.10451	-3.12251	-2.87825	-3.17881	-3.15972	-2.84462	-2.84517	-2.89472	-2.83155	-3.04579	-3.17029	-3.12164	-3.10215	-3.11236	-2.89045	-2.88482	-2.99012	-3.10561	-2.85937	-2.84389	-3.111	-3.1806	-2.86126	-2.94343	-3.10778	-2.94713	-2.98081	-3.08803	-3.01023	-2.70388	-2.79119	-3.01551	-3.01234	-2.99705	-2.94607	-3.12122	-2.84263	-2.84193	-2.94564	-2.98715	-2.99677	-2.91273	-2.80136	-2.90074	-3.01512	-3.04008	-3.0447	-2.97238
carboxyl_esterase		-3.10451	-3.12251	-2.87825	-3.17881	-3.15972	-2.84462	-2.84517	-2.89472	-2.83155	-3.04579	-3.17029	-3.12164	-3.10215	-3.11236	-2.89045	-2.88482	-2.99012	-3.10561	-2.85937	-2.84389	-3.111	-3.1806	-2.86126	-2.94343	-3.10778	-2.94713	-2.98081	-3.08803	-3.01023	-2.70388	-2.79119	-3.01551	-3.01234	-2.99705	-2.94607	-3.12122	-2.84263	-2.84193	-2.94564	-2.98715	-2.99677	-2.91273	-2.80136	-2.90074	-3.01512	-3.04008	-3.0447	-2.97238
acetylcholinesterase		-3.10451	-3.12251	-2.87825	-3.17881	-3.15972	-2.84462	-2.84517	-2.89472	-2.83155	-3.04579	-3.17029	-3.12164	-3.10215	-3.11236	-2.89045	-2.88482	-2.99012	-3.10561	-2.85937	-2.84389	-3.111	-3.1806	-2.86126	-2.94343	-3.10778	-2.94713	-2.98081	-3.08803	-3.01023	-2.70388	-2.79119	-3.01551	-3.01234	-2.99705	-2.94607	-3.12122	-2.84263	-2.84193	-2.94564	-2.98715	-2.99677	-2.91273	-2.80136	-2.90074	-3.01512	-3.04008	-3.0447	-2.97238
cholinesterase		-3.10451	-3.12251	-2.87825	-3.17881	-3.15972	-2.84462	-2.84517	-2.89472	-2.83155	-3.04579	-3.17029	-3.12164	-3.10215	-3.11236	-2.89045	-2.88482	-2.99012	-3.10561	-2.85937	-2.84389	-3.111	-3.1806	-2.86126	-2.94343	-3.10778	-2.94713	-2.98081	-3.08803	-3.01023	-2.70388	-2.79119	-3.01551	-3.01234	-2.99705	-2.94607	-3.12122	-2.84263	-2.84193	-2.94564	-2.98715	-2.99677	-2.91273	-2.80136	-2.90074	-3.01512	-3.04008	-3.0447	-2.97238
sterol_esterase		-3.10451	-3.12251	-2.87825	-3.17881	-3.15972	-2.84462	-2.84517	-2.89472	-2.83155	-3.04579	-3.17029	-3.12164	-3.10215	-3.11236	-2.89045	-2.88482	-2.99012	-3.10561	-2.85937	-2.84389	-3.111	-3.1806	-2.86126	-2.94343	-3.10778	-2.94713	-2.98081	-3.08803	-3.01023	-2.70388	-2.79119	-3.01551	-3.01234	-2.99705	-2.94607	-3.12122	-2.84263	-2.84193	-2.94564	-2.98715	-2.99677	-2.91273	-2.80136	-2.90074	-3.01512	-3.04008	-3.0447	-2.97238
brefeldin_A_esterase		-3.10451	-3.12251	-2.87825	-3.17881	-3.15972	-2.84462	-2.84517	-2.89472	-2.83155	-3.04579	-3.17029	-3.12164	-3.10215	-3.11236	-2.89045	-2.88482	-2.99012	-3.10561	-2.85937	-2.84389	-3.111	-3.1806	-2.86126	-2.94343	-3.10778	-2.94713	-2.98081	-3.08803	-3.01023	-2.70388	-2.79119	-3.01551	-3.01234	-2.99705	-2.94607	-3.12122	-2.84263	-2.84193	-2.94564	-2.98715	-2.99677	-2.91273	-2.80136	-2.90074	-3.01512	-3.04008	-3.0447	-2.97238
UDP-3-0-acyl_N-acetylglucosamine_deacetylase		-2.56286	-2.46255	-2.42791	-2.66135	-2.10191	-2.41971	-2.31382	-2.19244	-2.28673	-1.89894	-2.46371	-2.60408	-2.48854	-2.61936	-2.24483	-2.35767	-2.23512	-2.39287	-2.01883	-2.16598	-2.5102	-2.45015	-2.2866	-2.3628	-2.645	-2.30248	-2.44474	-2.55917	-2.66598	-2.52069	-2.9038	-2.71317	-2.85149	-2.61042	-3.04968	-2.64372	-3.1686	-4	-3.04083	-2.91059	-2.31492	-2.80011	-3.57233	-3.10122	-2.94674	-2.62318	-2.6138	-2.94852
pectin_acetylesterase		-2.46704	-3.43804	-3.15739	-2.62056	-3.04899	-3.60081	-2.89637	-2.92607	-3.52308	-2.97306	-2.90706	-2.54298	-2.70718	-2.57833	-2.59575	-2.51839	-2.80267	-2.80529	-2.83045	-3.7745	-2.9174	-2.92176	-3.40795	-3.77944	-2.60784	-2.4339	-2.69946	-2.65361	-2.56272	-3.87106	-4	-3.44682	-3.60042	-3.06102	-3.4528	-2.81249	-3.6038	-4	-3.3468	-3.02558	-2.75418	-3.55306	-4	-3.40034	-3.42182	-2.77701	-2.76685	-2.78798
rhamnogalacturonan_acetylesterase		-2.46704	-3.43804	-3.15739	-2.62056	-3.04899	-3.60081	-2.89637	-2.92607	-3.52308	-2.97306	-2.90706	-2.54298	-2.70718	-2.57833	-2.59575	-2.51839	-2.80267	-2.80529	-2.83045	-3.7745	-2.9174	-2.92176	-3.40795	-3.77944	-2.60784	-2.4339	-2.69946	-2.65361	-2.56272	-3.87106	-4	-3.44682	-3.60042	-3.06102	-3.4528	-2.81249	-3.6038	-4	-3.3468	-3.02558	-2.75418	-3.55306	-4	-3.40034	-3.42182	-2.77701	-2.76685	-2.78798
MshB		-4	-4	-3.50976	-4	-4	-2.99549	-3.81663	-3.32104	-3.38107	-4	-4	-4	-4	-4	-4	-4	-4	-4	-3.93449	-4	-4	-3.70625	-4	-3.39116	-3.56756	-4	-3.38129	-3.50447	-4	-4	-4	-4	-4	-4	-4	-4	-4	-4	-4	-3.96059	-3.60053	-4	-4	-4	-4	-4	-4	-4
diacetylchitobiose_deacetylase		-4	-4	-3.50976	-4	-4	-2.99549	-3.81663	-3.32104	-3.38107	-4	-4	-4	-4	-4	-4	-4	-4	-4	-3.93449	-4	-4	-3.70625	-4	-3.39116	-3.56756	-4	-3.38129	-3.50447	-4	-4	-4	-4	-4	-4	-4	-4	-4	-4	-4	-3.96059	-3.60053	-4	-4	-4	-4	-4	-4	-4
4-O-methyl-glucuronoyl_methylesterase		-2.68183	-3.70397	-4	-3.39227	-3.51891	-4	-3.38199	-3.39497	-4	-3.43422	-4	-4	-3.42799	-2.90933	-2.80477	-2.77556	-2.60012	-3.76755	-2.9871	-4	-3.28288	-3.39696	-4	-3.10919	-2.94975	-3.59912	-4	-3.12476	-3.07335	-4	-3.6189	-3.8402	-3.53177	-3.59597	-3.16277	-2.99316	-4	-3.72364	-3.65032	-3.88634	-3.215	-4	-4	-3.22425	-3.8357	-3.254	-3.23215	-3.25139
pectate_lyase		-1.96477	-3.03756	-2.68518	-2.1404	-2.39612	-3.17684	-2.30933	-2.62897	-3.4297	-2.49072	-2.38569	-2.1049	-2.20995	-2.1268	-2.32845	-2.0136	-2.34602	-2.37546	-2.31981	-3.3178	-2.44367	-2.5264	-2.85032	-2.40533	-2.08891	-2.22339	-2.23837	-2.16757	-2.20818	-3.08404	-3.81655	-3.34265	-3.3533	-2.59438	-3.06439	-2.37732	-3.20721	-3.71557	-2.88751	-2.85278	-2.32177	-2.95592	-4	-3.03015	-2.90983	-2.29282	-2.27629	-2.3463
exo-polygalacturonate_lyase		-2.74386	-3.49569	-2.85545	-2.41081	-2.64867	-3.53671	-2.70148	-3.00832	-3.83933	-2.83826	-2.67376	-2.4265	-2.6233	-2.65893	-2.94273	-2.85605	-2.98722	-3.08439	-2.78282	-3.91955	-2.85744	-2.94325	-3.40642	-2.43426	-2.87093	-2.95964	-2.80796	-2.63045	-2.76722	-3.15389	-4	-3.82945	-3.90029	-3.11211	-3.67487	-2.87009	-3.80847	-4	-3.39139	-3.47059	-3.02523	-3.63942	-4	-3.49472	-3.45416	-2.75224	-2.74098	-2.90847
pectin_lyase		-2.74386	-3.49569	-2.85545	-2.41081	-2.7724	-3.53671	-2.70148	-3.00832	-3.83933	-2.83873	-2.67376	-2.4265	-2.63581	-2.65893	-3.01756	-2.85605	-2.99386	-3.09319	-2.94244	-3.91955	-2.85744	-2.94341	-3.40642	-2.43426	-2.87093	-2.97657	-2.96179	-2.63053	-2.81973	-3.15486	-4	-3.82945	-3.90029	-3.11211	-3.67487	-2.87009	-3.80847	-4	-3.39139	-3.47059	-3.02523	-3.63942	-4	-3.49472	-3.45416	-2.75224	-2.74098	-2.90847
rhamnogalacturonan_endolyase		-2.49798	-3.24688	-2.82133	-2.55844	-3.39416	-3.44344	-2.81726	-2.9293	-3.58203	-3.10873	-2.83318	-2.48862	-2.68577	-2.56262	-2.63131	-2.65637	-2.998	-3.03233	-2.90231	-3.85107	-2.98639	-2.9831	-3.50566	-4	-2.66814	-2.50464	-3.00641	-2.74955	-2.64697	-4	-4	-3.47671	-3.62262	-3.0115	-3.51955	-2.89162	-3.50268	-3.78748	-3.19845	-3.08389	-2.86356	-3.36327	-4	-3.35142	-3.42662	-2.64353	-2.63528	-2.80336
alginate_lyase		-3.88174	-3.90722	-3.09933	-2.53794	-2.47935	-3.98387	-2.78491	-3.40381	-4	-3.64945	-3.08965	-3.13237	-3.08116	-3.1428	-3.62482	-3.61039	-3.39826	-3.41757	-3.53491	-4	-3.057	-3.01608	-3.78074	-4	-3.66149	-3.69656	-3.98758	-3.17296	-3.59138	-4	-4	-4	-3.7783	-3.68173	-3.43939	-3.43586	-4	-4	-3.64804	-4	-3.70503	-4	-4	-3.46719	-3.65945	-2.84009	-2.83857	-3.62648
poly(beta-mannuronate)_lyase		-3.36566	-3.64608	-3.25445	-2.93611	-2.88692	-3.79745	-3.12817	-3.02333	-3.55703	-3.46532	-2.94174	-2.9354	-3.08233	-3.28527	-3.01348	-3.74143	-2.89871	-3.3241	-3.07329	-4	-3.1881	-2.97335	-3.84324	-4	-3.73169	-3.27931	-3.34804	-3.22725	-3.21562	-4	-4	-3.89153	-3.60368	-3.29221	-3.61169	-3.36992	-3.9167	-4	-3.83609	-3.51041	-3.44948	-4	-3.32722	-3.69102	-3.75154	-3.1913	-3.18458	-3.38699
hyaluronate_lyase		-3.08723	-3.13003	-3.00473	-2.67545	-2.7469	-3.41927	-2.75923	-2.82824	-3.26568	-3.11181	-2.55461	-2.65326	-2.67382	-2.93423	-2.77459	-3.44446	-2.74277	-2.97503	-2.87041	-3.84162	-2.69045	-2.75455	-3.43039	-4	-3.54458	-3.0405	-3.16	-2.8852	-2.92135	-3.21054	-3.61651	-3.16194	-3.26641	-2.99167	-3.20618	-2.93761	-3.33922	-3.68825	-3.20222	-3.00798	-3.10051	-3.5839	-3.18576	-3.22648	-3.2022	-2.66578	-2.66385	-3.07644
chondroitin_AC_lyase		-3.37738	-3.64608	-3.25445	-2.93611	-2.88692	-3.79745	-3.12817	-3.07942	-3.58752	-3.46532	-2.94284	-2.9354	-3.10174	-3.28527	-3.01361	-3.74143	-2.89871	-3.3241	-3.07329	-4	-3.1881	-2.97335	-3.84324	-4	-3.73169	-3.27931	-3.34804	-3.22725	-3.21662	-4	-4	-3.89153	-3.60368	-3.29221	-3.61169	-3.38012	-3.9167	-4	-3.83609	-3.51041	-3.44948	-4	-3.32722	-3.69102	-3.75154	-3.1913	-3.18458	-3.38699
xanthan_lyase		-3.37738	-3.64608	-3.25445	-2.93611	-2.88692	-3.79745	-3.12817	-3.07942	-3.58752	-3.46532	-2.94284	-2.9354	-3.10174	-3.28527	-3.01361	-3.74143	-2.89871	-3.3241	-3.07329	-4	-3.1881	-2.97335	-3.84324	-4	-3.73169	-3.27931	-3.34804	-3.22725	-3.21662	-4	-4	-3.89153	-3.60368	-3.29221	-3.61169	-3.38012	-3.9167	-4	-3.83609	-3.51041	-3.44948	-4	-3.32722	-3.69102	-3.75154	-3.1913	-3.18458	-3.38699
chondroitin_ABC_lyase		-3.37738	-3.64608	-3.25445	-2.93611	-2.88692	-3.79745	-3.12817	-3.07942	-3.58752	-3.46532	-2.94284	-2.9354	-3.10174	-3.28527	-3.01361	-3.74143	-2.89871	-3.3241	-3.07329	-4	-3.1881	-2.97335	-3.84324	-4	-3.73169	-3.27931	-3.34804	-3.22725	-3.21662	-4	-4	-3.89153	-3.60368	-3.29221	-3.61169	-3.38012	-3.9167	-4	-3.83609	-3.51041	-3.44948	-4	-3.32722	-3.69102	-3.75154	-3.1913	-3.18458	-3.38699
heparin_lyase		-2.6939	-3.10393	-2.61166	-2.22999	-2.24489	-3.13877	-2.58184	-2.48828	-2.81743	-2.86226	-2.33133	-2.26775	-2.58179	-2.62218	-2.54999	-3.00409	-2.21336	-2.69819	-2.51862	-3.07057	-2.562	-2.53177	-2.64074	-3.13736	-3.08934	-2.91148	-2.76284	-2.60445	-2.75846	-4	-4	-3.56332	-3.11922	-2.80126	-3.22103	-2.91545	-3.60355	-4	-3.06826	-3.09879	-3.0726	-3.54727	-2.81049	-3.04983	-3.17552	-2.50908	-2.50009	-2.85125
exopolygalacturonate_lyase		-3.20536	-3.43444	-3.81056	-3.32418	-4	-3.95754	-3.38208	-3.71608	-4	-3.81925	-3.1952	-3.18337	-3.4919	-3.79609	-4	-4	-3.86556	-3.63362	-3.71333	-4	-4	-3.87787	-4	-4	-3.81921	-3.15416	-4	-3.61282	-3.27511	-4	-4	-3.70682	-4	-3.6365	-4	-3.91592	-4	-4	-4	-3.16996	-3.65224	-4	-4	-4	-4	-3.52159	-3.51261	-3.58661
thiopeptidoglycan_lyase		-3.20536	-3.43444	-3.81056	-3.32418	-4	-3.95754	-3.38208	-3.71608	-4	-3.81925	-3.1952	-3.18337	-3.4919	-3.79609	-4	-4	-3.86556	-3.63362	-3.71333	-4	-4	-3.87787	-4	-4	-3.81921	-3.15416	-4	-3.61282	-3.27511	-4	-4	-3.70682	-4	-3.6365	-4	-3.91592	-4	-4	-4	-3.16996	-3.65224	-4	-4	-4	-4	-3.52159	-3.51261	-3.58661
rhamnogalacturonan_exolyase		-2.14926	-3.18379	-2.53884	-2.25116	-2.97155	-3.16597	-2.46173	-2.62713	-3.24653	-2.70652	-2.45925	-2.15323	-2.30582	-2.1397	-2.21333	-2.18251	-2.50613	-2.50192	-2.42017	-3.30624	-2.45738	-2.58056	-3.05235	-3.84129	-2.27638	-2.1775	-2.37941	-2.29298	-2.29615	-4	-3.89396	-3.5725	-3.27746	-2.65104	-3.16778	-2.55212	-3.31464	-3.63709	-2.83704	-3.27894	-2.51725	-2.96065	-4	-3.08587	-3.10051	-2.21081	-2.19366	-2.42996
heparin-sulfate_lyase		-2.92141	-3.38162	-2.85751	-2.44379	-2.45488	-3.35862	-2.88598	-2.74515	-2.9654	-3.09962	-2.58491	-2.48645	-2.86075	-2.86351	-2.86228	-3.18809	-2.44654	-2.91291	-2.77394	-3.09383	-2.82454	-2.83539	-2.69148	-3.16329	-3.29932	-3.26646	-2.91762	-2.88708	-3.08793	-4	-4	-3.97207	-3.46525	-3.10717	-3.59648	-3.2105	-4	-4	-3.34024	-3.41142	-3.47487	-3.82348	-2.97064	-3.30977	-3.40825	-2.74269	-2.73214	-3.20784
acharan-sulfate_lyase		-3.36383	-4	-4	-4	-4	-4	-4	-3.20321	-3.5208	-4	-4	-4	-4	-4	-3.34504	-4	-2.84754	-4	-3.47906	-4	-4	-4	-4	-4	-4	-4	-4	-4	-4	-4	-4	-4	-4	-3.7133	-4	-4	-4	-4	-4	-3.97893	-4	-4	-4	-4	-4	-4	-4	-4
oligogalacturonate_lyase		-2.76645	-3.13268	-3.11569	-3.36227	-3.64241	-4	-3.34723	-3.076	-2.99423	-3.57333	-3.95883	-3.089	-3.08662	-2.87212	-3.08347	-2.70897	-3.13969	-3.02899	-3.19186	-4	-3.41532	-3.3971	-2.66405	-4	-2.88476	-2.92717	-2.86769	-3.07437	-3.05152	-4	-4	-4	-3.93067	-3.48836	-3.95267	-3.25124	-4	-4	-3.68157	-4	-3.10607	-3.99957	-4	-3.92545	-3.83554	-3.19881	-3.18697	-3.23234
chondroitin_lyase		-3.43196	-4	-2.73577	-2.50711	-2.48485	-4	-2.69209	-3.47076	-4	-3.86928	-3.64374	-2.78551	-2.80767	-2.94025	-4	-3.36527	-3.30542	-3.38041	-4	-4	-2.97653	-3.18947	-4	-4	-3.24792	-4	-3.77844	-3.05382	-3.20823	-4	-4	-3.76562	-3.86104	-3.10995	-4	-3.64233	-3.78365	-4	-3.53315	-3.36304	-3.74915	-3.80575	-4	-3.77569	-3.84627	-2.84139	-2.85422	-3.16564
L-rhamnose-alpha-1,4-D-glucuronate_lyase		-2.60121	-3.70599	-4	-2.85043	-3.402	-3.80298	-4	-3.43868	-4	-3.6832	-2.86306	-2.78422	-2.81087	-2.65486	-3.47812	-2.56158	-3.30376	-3.6701	-2.9717	-4	-3.79829	-3.15849	-3.51224	-4	-2.74657	-2.77588	-2.71855	-3.02292	-2.84126	-4	-4	-4	-3.42317	-3.53037	-4	-2.94487	-3.74888	-4	-3.44548	-4	-3.35615	-4	-4	-4	-3.51891	-3.92318	-3.9208	-3.40755
chondroitin-sulfate_ABC_endolyase		-3.25895	-3.34269	-2.82268	-2.9678	-2.63663	-3.61797	-2.74031	-3.33255	-3.79301	-3.28003	-2.73402	-2.61153	-3.04455	-2.93656	-3.42702	-3.32791	-3.15449	-3.19298	-3.49009	-4	-2.8771	-3.1659	-3.61117	-4	-3.30107	-3.57977	-3.59492	-3.1069	-2.9924	-4	-4	-3.78943	-3.80104	-3.12083	-3.89751	-3.36857	-3.5691	-4	-3.35452	-3.25804	-2.95403	-3.99957	-4	-3.51081	-3.62225	-2.85743	-2.83714	-3.01722
gellan_lyase		-3.60966	-3.30158	-3.36396	-3.02099	-3.30945	-3.68284	-3.04357	-3.2747	-3.87456	-3.41284	-2.82129	-2.97404	-3.02233	-3.33397	-3.34614	-3.83864	-3.45886	-3.32545	-3.35599	-4	-2.99108	-3.51942	-3.95908	-4	-4	-3.66097	-3.61544	-3.19525	-3.30966	-3.21836	-3.71435	-3.43997	-4	-3.38716	-3.48315	-3.68879	-3.65272	-3.78915	-3.61462	-3.24748	-3.41907	-3.73633	-3.74171	-3.48074	-3.64215	-3.02425	-3.03535	-3.45282
chondroitin_sulfate_lyase		-3.60966	-3.30158	-3.36396	-3.02099	-3.30945	-3.68284	-3.04357	-3.2747	-3.87456	-3.41284	-2.82129	-2.97404	-3.02233	-3.33397	-3.34614	-3.83864	-3.45886	-3.32545	-3.35599	-4	-2.99108	-3.51942	-3.95908	-4	-4	-3.66097	-3.61544	-3.19525	-3.30966	-3.21836	-3.71435	-3.43997	-4	-3.38716	-3.48315	-3.68879	-3.65272	-3.78915	-3.61462	-3.24748	-3.41907	-3.73633	-3.74171	-3.48074	-3.64215	-3.02425	-3.03535	-3.45282
[truncated: 159 more columns]

## Sheet: Supplemental table 6
	C1	C2	C3	C4	C5	C6	C7	C8	C9	C10	C11	C12	C14	C16	C17	C18	C20	C21	C22	C23	C24	C25	C26	C27	C28	C29	C30	C32	C33	I1	I2	I3	N1	N2	N3	A1	N4	N5	N6	N7	A2	N8	N9	N10	N11	J1	J2	J3	J4
UDP-glucuronosyltransferase	-1.98548	-2.22693	-2.41705	-1.77055	-2.89594	-2.37462	-2.25412	-2.43812	-2.4187	-2.60915	-2.06116	-1.97191	-1.94834	-1.9196	-1.85754	-2.16989	-2.10566	-2.05938	-2.28862	-2.70816	-2.05438	-2.01082	-2.24175	-2.82703	-2.19811	-2.00448	-2.24373	-2.08439	-2.13858	-2.75486	-2.53103	-2.16371	-2.02924	-2.11611	-2.32206	-2.10939	-2.28898	-2.59452	-2.17896	-2.01106	-1.9939	-2.84428	-2.67199	-2.25609	-2.1148	-2.01145	-2.02091	-2.28335	-2.29155
glycosyltransferase_family2	-0.464206	-0.526192	-0.494004	-0.4553	-0.55001	-0.48907	-0.54914	-0.477757	-0.533814	-0.546367	-0.49203	-0.484607	-0.472423	-0.456858	-0.4998	-0.489967	-0.519329	-0.491549	-0.564803	-0.519991	-0.473712	-0.469145	-0.464786	-0.466343	-0.494975	-0.499934	-0.508251	-0.45755	-0.441067	-0.401484	-0.443428	-0.416508	-0.408604	-0.429986	-0.406257	-0.470376	-0.474959	-0.449942	-0.424541	-0.458211	-0.504102	-0.467212	-0.469764	-0.442763	-0.411583	-0.402491	-0.404443	-0.430496	-0.430097
glycogen_synthase	-1.71614	-2.14768	-2.25985	-1.71184	-1.49987	-2.92645	-2.00141	-1.86823	-1.98106	-1.54028	-1.87583	-1.76333	-1.7432	-1.73243	-1.60474	-1.96249	-1.37042	-1.35494	-1.57264	-2.74199	-1.75722	-1.85608	-2.58627	-1.69873	-1.97591	-1.79566	-2.04741	-1.95736	-2.03028	-2.02325	-2.49962	-2.13561	-2.00514	-2.02989	-2.4066	-1.7708	-2.47787	-3.345	-2.32103	-2.24175	-1.65869	-2.21803	-3.02044	-2.45967	-2.34934	-1.78914	-1.78791	-2.13509	-2.11651
sucrose_synthase	-1.10936	-1.14392	-1.31901	-1.11566	-1.25317	-1.33949	-1.26884	-1.31242	-1.31655	-1.26249	-1.12954	-1.07913	-1.17562	-1.10153	-1.15399	-1.27791	-1.23444	-1.15673	-1.22509	-1.3258	-1.09509	-1.16867	-1.34218	-1.36371	-1.13214	-1.18148	-1.1292	-1.23434	-1.23033	-1.31799	-1.35265	-1.31133	-1.24276	-1.2332	-1.34293	-1.15774	-1.34439	-1.4056	-1.3574	-1.36154	-1.19849	-1.29025	-1.29403	-1.35617	-1.31069	-1.16722	-1.16014	-1.27823	-1.27873
glucosyltransferase	-0.9588	-0.950512	-0.989737	-0.958286	-0.979177	-0.923167	-0.938589	-0.988751	-0.952482	-0.947224	-0.959679	-0.945721	-0.991859	-0.970957	-0.939687	-0.992778	-0.969081	-0.951332	-0.945019	-1.00149	-0.922521	-0.970951	-0.996129	-0.922391	-0.918158	-0.932988	-0.938574	-0.986016	-0.941651	-0.85246	-0.96676	-0.923911	-0.931268	-0.940235	-0.868615	-0.876758	-0.800866	-0.806602	-0.874952	-0.860707	-0.932275	-0.877262	-0.804502	-0.845412	-0.910853	-0.976932	-0.97364	-0.835907	-0.833387
GlcNAc_transferase	-0.996214	-0.975226	-0.972356	-0.936179	-0.971422	-1.03781	-0.976032	-1.02215	-1.01245	-1.05787	-0.909332	-0.874866	-0.991679	-0.958134	-0.995557	-0.964166	-1.05121	-0.993847	-0.945956	-1.07481	-0.961095	-0.983684	-0.979773	-1.11407	-0.985162	-1.00641	-0.92434	-0.963813	-0.980499	-1.2638	-1.30096	-1.25369	-1.18598	-1.13595	-1.27782	-1.06577	-1.31148	-1.38669	-1.29271	-1.27635	-1.03656	-1.206	-1.27327	-1.29691	-1.24309	-1.03434	-1.02825	-1.1558	-1.15214
galactosyltransferase	-1.71288	-1.47922	-1.47849	-1.93515	-1.54106	-1.34718	-1.48378	-1.41928	-1.45919	-1.42442	-1.55331	-1.79929	-1.6484	-1.76628	-1.54	-1.60301	-1.63953	-1.73959	-1.46754	-1.208	-1.60456	-1.53153	-1.421	-1.48155	-1.51859	-1.48982	-1.5516	-1.52172	-1.5084	-1.38741	-1.19708	-1.3291	-1.56513	-1.54502	-1.41633	-1.53372	-1.40242	-1.3518	-1.31075	-1.39755	-1.57323	-1.28026	-1.43455	-1.47816	-1.47959	-1.76102	-1.77508	-1.52951	-1.52877
GalNAc_transferase	-4	-4	-2.92873	-4	-2.73943	-3.38895	-3.21192	-3.50612	-3.25307	-4	-4	-4	-3.50886	-3.24486	-4	-4	-4	-4	-3.81891	-4	-4	-3.81459	-4	-3.86346	-3.33314	-3.67995	-3.60771	-3.38466	-4	-4	-4	-4	-4	-3.07259	-4	-3.94658	-4	-4	-3.89257	-3.43348	-3.66224	-4	-4	-4	-4	-2.84256	-2.80564	-4	-4
UDP-glucosyltransferase	-2.09331	-1.78264	-1.94149	-2.87204	-3.12442	-1.86965	-2.08314	-1.76362	-1.9721	-2.02235	-1.93499	-2.27141	-2.06019	-2.15635	-2.11122	-2.35053	-2.40953	-2.43276	-2.03247	-1.47893	-1.92772	-1.83877	-1.795	-1.92896	-1.81717	-1.87834	-1.83701	-1.92542	-1.91237	-2.16488	-1.39909	-1.63827	-2.26053	-2.16485	-1.81686	-2.05537	-1.9496	-1.88315	-1.60605	-2.12975	-2.11086	-1.55798	-2.12155	-2.01572	-2.0314	-2.67552	-2.66998	-2.16912	-2.15524
fucosyltransferase	-1.57192	-1.67412	-2.16786	-2.12503	-2.13177	-3.29143	-2.1085	-2.46944	-2.89972	-2.59731	-1.92472	-1.91975	-1.78087	-1.70997	-1.799	-1.70195	-2.13093	-2.13063	-2.09877	-1.89138	-1.80477	-2.07507	-2.40406	-2.62041	-1.82766	-1.71101	-1.92215	-1.97757	-2.02008	-2.90028	-3.35494	-2.61671	-2.18433	-1.79127	-2.70763	-2.07983	-2.87166	-3.45414	-2.72483	-2.65173	-2.14031	-2.00178	-3.13438	-2.90598	-2.16535	-1.93359	-1.91681	-1.98419	-1.98586
mannosyltransferase	-2.65433	-1.94891	-2.76317	-2.18233	-2.40528	-2.89986	-2.38825	-2.68535	-2.91525	-2.74461	-2.16608	-2.28454	-2.7639	-2.56876	-2.37631	-2.64267	-2.50242	-2.43984	-2.40777	-3.14511	-2.21343	-2.45676	-2.7392	-3.05899	-2.46688	-3.01744	-2.69566	-2.36674	-2.40689	-2.54157	-2.73952	-2.51741	-2.59986	-2.37419	-2.53665	-2.73679	-3.00822	-2.92817	-2.69825	-3.23625	-2.66385	-2.21377	-2.97906	-2.56114	-2.55642	-2.41619	-2.42468	-2.45143	-2.43457
lipd-A_syntahse	-1.82409	-1.87958	-1.75844	-1.81954	-1.64568	-1.80398	-1.52074	-1.78927	-1.7328	-1.56645	-1.73654	-1.76446	-1.72454	-1.8166	-1.70277	-1.61212	-1.57215	-1.70498	-1.56333	-1.64585	-1.80722	-1.7721	-1.76589	-1.80655	-1.88735	-1.79373	-1.76378	-1.77367	-1.88771	-2.63258	-2.53103	-2.62274	-2.19375	-2.02885	-2.4745	-1.96479	-2.74158	-3.57224	-2.41961	-2.34358	-1.75953	-2.24677	-3.06251	-2.59612	-2.40734	-1.97569	-1.94182	-2.24753	-2.26725
trehalose-phosphate_synthase	-1.69865	-2.26782	-1.77691	-1.68637	-2.6227	-1.87277	-1.82466	-1.79956	-1.85155	-2.48661	-2.49514	-1.74204	-1.69525	-1.68018	-1.90204	-1.8549	-1.89529	-1.99118	-2.10179	-2.57654	-2.10716	-1.72356	-2.03125	-2.29672	-1.80692	-1.76704	-1.80417	-1.77008	-2.07518	-3.3976	-2.90264	-2.64935	-2.43111	-2.14913	-2.47228	-2.10674	-2.8259	-3.41463	-2.67321	-2.44448	-1.8359	-2.73313	-2.47542	-2.57897	-2.61675	-1.71747	-1.70989	-2.22629	-2.24144
mannosaminuronyltransferase	-1.89954	-2.225	-2.14629	-2.38595	-2.23248	-2.20979	-2.03572	-2.1785	-2.23189	-2.1784	-2.35617	-2.08863	-2.17629	-2.10016	-2.15141	-1.96555	-1.98356	-2.24154	-2.14141	-2.35411	-2.43343	-2.32004	-2.22414	-2.51248	-2.03605	-2.20353	-2.15685	-2.23962	-2.49197	-3.17731	-3.0917	-3.00539	-2.7558	-2.26256	-2.9072	-2.2499	-2.89648	-3.22613	-3.00127	-2.60741	-2.05936	-2.55471	-3.11735	-2.70672	-2.72662	-2.24567	-2.24039	-2.44057	-2.45004
mannosaminyltransferase	-1.89954	-2.225	-2.14629	-2.38595	-2.23248	-2.20979	-2.03572	-2.1785	-2.23189	-2.1784	-2.35617	-2.08863	-2.17629	-2.10016	-2.15141	-1.96555	-1.98356	-2.24154	-2.14141	-2.35411	-2.43343	-2.32004	-2.22414	-2.51248	-2.03605	-2.20353	-2.15685	-2.23962	-2.49197	-3.17731	-3.0917	-3.00539	-2.7558	-2.26256	-2.9072	-2.2499	-2.89648	-3.22613	-3.00127	-2.60741	-2.05936	-2.55471	-3.11735	-2.70672	-2.72662	-2.24567	-2.24039	-2.44057	-2.45004
sialyltransferase	-3.82185	-3.54523	-2.43786	-4	-2.15721	-3.74273	-4	-3.93457	-2.88134	-4	-2.99677	-3.7729	-2.4928	-3.10079	-2.61406	-2.97858	-2.48286	-2.01425	-2.41239	-3.83335	-3.50347	-3.54628	-3.71429	-4	-3.93704	-3.50738	-2.54525	-4	-2.56737	-4	-4	-3.7367	-4	-3.99629	-4	-3.24306	-3.62965	-3.82214	-3.9594	-4	-2.98639	-3.92347	-4	-3.62321	-4	-4	-4	-4	-4
KDOtransferase	-1.68817	-1.68663	-1.4692	-1.72235	-1.55762	-1.68986	-1.39009	-1.58784	-1.51648	-1.42907	-1.53569	-1.66421	-1.61799	-1.74589	-1.62858	-1.46199	-1.51065	-1.65919	-1.44078	-1.40222	-1.6223	-1.57467	-1.43171	-1.39052	-1.74906	-1.69504	-1.68669	-1.5101	-1.78427	-2.5267	-2.2273	-2.5204	-2.15548	-1.94751	-2.39347	-1.89492	-2.52798	-3.87327	-2.36109	-2.27062	-1.6486	-2.24677	-2.61064	-2.41712	-2.30645	-1.885	-1.88439	-2.15779	-2.15811
starch_phosphorylase	-1.08878	-1.09252	-1.15359	-1.19641	-0.960402	-0.918257	-0.967505	-0.95791	-0.897376	-0.936334	-1.34582	-1.32157	-1.21017	-1.14332	-1.11126	-1.16043	-0.987017	-0.994781	-0.978001	-1.11511	-1.27238	-1.09668	-1.01924	-0.874452	-0.994039	-1.00068	-1.16275	-1.14833	-0.971919	-0.778437	-0.774015	-0.78334	-0.858659	-0.947937	-0.748924	-0.881493	-0.649642	-0.674063	-0.775064	-0.751834	-0.944733	-0.837282	-0.663419	-0.680424	-0.810379	-1.06944	-1.07756	-0.852721	-0.858285
glucan_synthase	-3.89058	-4	-4	-4	-4	-4	-4	-3.7455	-3.93644	-4	-4	-4	-3.75189	-3.37172	-4	-4	-3.78314	-3.90074	-4	-4	-4	-3.82098	-4	-4	-4	-4	-2.86264	-4	-3.99697	-3.84476	-3.25803	-4	-4	-3.83659	-4	-4	-4	-4	-4	-3.95636	-3.43083	-4	-4	-4	-4	-3.70211	-3.73863	-4	-4
murein_polymerase	-1.27166	-1.01363	-0.861238	-1.05315	-0.841406	-0.927117	-1.02271	-0.951561	-0.903418	-0.869133	-1.00674	-1.12882	-1.05379	-1.20506	-1.08676	-1.1058	-1.04776	-1.08291	-1.03441	-0.875106	-1.08205	-1.08901	-0.965026	-0.914433	-1.15891	-1.06356	-1.04474	-1.04532	-1.08304	-0.945654	-0.882184	-1.03767	-0.97167	-0.976024	-1.00141	-1.07262	-0.975428	-0.925407	-0.996203	-1.01295	-1.0113	-0.955565	-0.947092	-0.945438	-0.931654	-1.02866	-1.03399	-1.03008	-1.03515
arabinosyltransferase	-1.59662	-1.60311	-1.45107	-1.63264	-1.68031	-1.63292	-1.4839	-1.65767	-1.554	-1.5444	-1.4825	-1.56577	-1.51884	-1.65111	-1.5983	-1.15797	-1.42837	-1.8126	-1.40678	-1.5642	-1.54975	-1.68063	-1.41952	-1.98985	-1.72091	-1.65876	-1.5224	-1.61523	-1.76438	-2.55473	-2.43412	-2.60635	-2.49478	-2.12188	-2.49972	-1.8929	-2.71675	-3.39615	-2.25623	-2.05146	-1.67396	-2.13636	-3.02044	-2.486	-2.52913	-1.79448	-1.79421	-2.11605	-2.10416
Fuc4NAc_transferase	-3.60857	-2.47151	-1.84058	-3.61384	-4	-1.74566	-2.35147	-1.90646	-1.82171	-3.08867	-2.67465	-3.5395	-2.44791	-2.87811	-3.90779	-2.74008	-3.43935	-4	-2.97102	-2.79894	-3.31401	-2.28912	-2.05452	-1.9884	-2.29701	-2.13136	-2.04981	-2.11495	-3.47208	-3.94167	-4	-4	-4	-3.19466	-4	-3.97006	-4	-4	-4	-2.75224	-2.13264	-4	-3.32821	-4	-4	-3.35762	-3.39346	-4	-4
glycotransferase	-4	-4	-4	-4	-4	-4	-4	-4	-3.61059	-4	-4	-4	-4	-4	-4	-4	-3.2327	-3.21054	-4	-3.57987	-4	-4	-3.87815	-4	-4	-4	-4	-4	-4	-2.97553	-2.68593	-2.12342	-1.95071	-2.18861	-4	-4	-4	-4	-4	-2.07175	-4	-4	-4	-4	-2.47922	-4	-4	-4	-4
arabinopyranosyltransferase	-4	-4	-4	-4	-4	-4	-4	-4	-4	-4	-4	-4	-4	-4	-4	-4	-4	-4	-4	-4	-4	-4	-4	-4	-4	-4	-4	-4	-4	-4	-4	-4	-4	-4	-4	-4	-4	-4	-4	-4	-4	-4	-4	-4	-4	-4	-4	-4	-4
arabinofuranosyltransferase	-4	-4	-4	-4	-4	-4	-4	-4	-4	-4	-4	-4	-4	-4	-4	-4	-4	-4	-4	-4	-4	-4	-4	-4	-4	-4	-4	-4	-4	-4	-4	-4	-4	-4	-4	-4	-4	-4	-4	-4	-4	-4	-4	-4	-4	-4	-4	-4	-4
ulosonic_acid_transferase	-4	-4	-4	-4	-4	-4	-4	-4	-3.09501	-4	-4	-4	-4	-4	-4	-4	-4	-4	-4	-4	-4	-4	-4	-4	-4	-4	-4	-4	-4	-4	-4	-4	-4	-4	-4	-4	-4	-4	-4	-4	-4	-4	-4	-4	-4	-4	-4	-4	-4
rhamnosyltransferase	-3.79119	-4	-4	-3.40481	-2.30571	-4	-2.98623	-4	-3.09501	-4	-3.34538	-2.78057	-3.28476	-4	-2.85343	-3.63904	-4	-3.87955	-2.64022	-3.56348	-3.4708	-3.90529	-4	-4	-4	-3.52188	-2.45421	-3.91847	-2.73467	-4	-4	-4	-4	-4	-4	-4	-4	-4	-4	-4	-4	-4	-4	-4	-4	-4	-4	-4	-4
[truncated: 158 more columns]

## Sheet: Supplemental table 7
Cluster1	Relative abundance of glycan-related genes		Cluster2	Relative abundance of glycan-related genes		Cluster3	Relative abundance of glycan-related genes
C2	2.62		J11	3.71		C11	5.19
C23	1.95		J14	3.27		C32	4.7
C6	1.89		N2	1.69		K2	4.32
C9	1.39		S4	2.09		C7	4.16
C26	1.88		K7	2.76		J1	4.82
G4	2.5		J7	4.13		J2	4.31
I1	1.37		J8	3.64		C21	3.62
I2	1.67		J9	4.1		C24	5.06
J20	3.5		J10	3.63		C20	3.48
J21	2.27		I18	3.64		G6	5.41
K15	1.93		J13	2.73		C17	4.47
I7	2.59		J16	2.08		C22	1.95
S13	1.98		K1	2.41		C33	4.08
J17	1.98		S3	1.6		E11	3.93
J18	1.48		K5	1.92		E12	3.91
N4	1.11		S1	1.65		E9	2.93
I3	2.02		G14	0.84		E10	2.91
S17	1.83		G15	0.83		E20	2.57
N1	1.66		E15	0.65		E19	2.58
N3	1.76		E16	0.64		E17	2.43
N10	1.26		J5	3.67		E18	2.41
N6	1.85		J6	3.45		E13	2.07
N11	1.78		J12	1.82		E14	2.07
N8	1.68		J15	2.24		S6	2.7
S12	1.82		I19	4.16		I15	4.88
S20	2.33		G13	2.39		E7	3.58
K9	0.76		A1	2.6		E8	3.55
K10	1.15		G5	2.5		A10	2.95
K4	1.79		S9	1.93		A15	3.53
K8	1.97		I20	5.03		A4	2.25
K16	1.63		K11	1.64		A7	2.8
A3	1.7		K3	2.51		C5	2.32
S5	2.28		K6	3.91		I6	5.26
J19	1.89		I17	3.16		C14	4.08
J22	2.55		A5	1.18		C16	6.75
N7	1.36		A13	1.8		C4	6.99
S21	1.29		A16	1.58		C12	7.96
C27	0.79		A8	2.1		C29	3.99
N5	1.33		A6	1.33		C18	4.32
S14	1.18		A14	1.37		C28	3.6
N9	1.29		I16	2.45		C1	5.49
S2	1.29		I4	1.62		G12	4.86
S7	1.15		G8	1.57		G11	1.14
			I10	1.93		C10	1.27
			I5	1.62		I24	2.3
			I9	1.97		I12	1.69
			I23	2.79		I14	1.6
			S10	1.48		G9	2.5
			S16	1.6		G10	2.54
			S18	1.58		I13	3.19
			S19	1.27		C25	3.95
			I8	2.99		G21	4.13
			I21	3.68		I11	2.14
						I22	3.69
						S8	3.61
						E5	4.3
						E6	4.29
						E1	4.06
						E2	4.04
						A19	2.62
						A20	1.78
						A12	1.83
						C8	2.57
						A2	2.47
						G1	1.89
						G2	1.91
						G3	1.91
						K12	2.44
						K14	2.2
						G17	1.68
						G19	1.68
						G18	1.68
						G20	1.69
						A9	2.1
						S11	2.56
						G7	1.3
						S15	1.35
						A11	2.03
						A18	2.42
						A17	2.94
						G16	2.02
						J3	3.2
						J4	2.85
						E3	3.03
						E4	3.04
						C3	3.29
						C30	4.23
						K13	3.81
							3.3
							8.2
							2.2
							2.9
							2.2
							4.5
							3.1
							3.9
							5.6
							4
							5.1
							2.7
							2.3
							11
							3.4
							6.4
							6.8
							7.6
							9.3
							9.94
							5.4
							3.9
							5.81

## Sheet: Supplemental table 8
	Cluster1	Cluster2	Cluster3	total
USA	1	7	25	33
China	6	0	33	37
United Kingdom	0	2	18	20
Germany	1	5	15	21
Italy	4	12	8	24
Japan	6	12	4	22
Korea	6	6	4	16
Netherland	10	1	0	11
Sweden	9	8	4	21

## Sheet: Supplemental table 9
sample name	Degradation_shannon	Synthesis_shannon	Organisms_shannon	cluster name
A10	4.04385	3.03078	2.65913	1
A11	3.89629	2.92804	3.21563	1
A12	3.86504	3.02057	3.25531	1
A15	4.09413	3.00735	2.50233	1
A17	3.94642	2.92213	2.9063	1
A18	3.77914	2.81235	3.24799	1
A19	3.9904	3.11185	2.71351	1
A2	3.84636	3.21835	3.37662	1
A20	4.05351	3.07626	2.9149	1
A4	3.93114	2.96642	3.11855	1
A7	3.88067	3.00896	3.19762	1
A9	3.76784	2.99037	3.37637	1
C1	4.13518	3.15175	1.73492	1
C10	3.70093	3.21353	3.33457	1
C11	3.96626	3.09815	1.42996	1
C12	4.23648	3.08899	1.2621	1
C14	4.08929	3.16465	1.61641	1
C16	4.11994	3.08968	1.61388	1
C17	4.11093	3.21368	2.40097	1
C18	3.89302	3.23883	1.87618	1
C20	4.08149	3.28489	2.61041	1
C21	3.88361	3.14918	2.5806	1
C22	3.79324	3.34604	3.21142	1
C24	3.95361	3.07164	1.96511	1
C25	3.96734	3.129	2.38187	1
C28	3.88532	3.15562	2.43698	1
C29	4.05532	3.22723	2.49776	1
C3	3.79624	3.22975	3.08049	1
C30	3.8352	3.23402	2.69545	1
C32	4.03355	3.13694	2.19659	1
C33	4.0297	2.99676	2.91269	1
C4	4.27654	3.00892	1.28326	1
C5	4.13736	3.19744	2.13232	1
C7	4.03664	3.30365	2.35945	1
C8	3.74881	3.182	3.41856	1
E1	4.15325	3.0898	2.19115	1
E10	4.06994	3.05386	2.49735	1
E11	4.10494	3.07022	2.19277	1
E12	4.1013	3.06266	2.18019	1
E13	4.05295	2.9985	2.89749	1
E14	4.05387	2.97575	2.87974	1
E17	4.06921	3.02285	2.72743	1
E18	4.06389	3.01738	2.71984	1
E19	4.07763	3.01953	2.74094	1
E2	4.14721	3.08635	2.19465	1
E20	4.07496	3.02988	2.71775	1
E3	3.96598	3.05375	2.72559	1
E4	3.97149	3.06707	2.73139	1
E5	4.14509	3.06971	2.05274	1
E6	4.1443	3.06487	2.04463	1
E7	4.07871	2.96404	2.57396	1
E8	4.08463	2.96217	2.57016	1
E9	4.06676	3.06281	2.52533	1
G1	3.68662	3.17384	3.83529	1
G10	3.86699	3.0493	3.2314	1
G11	3.52238	2.97189	4.13461	1
G12	4.07808	2.9566	1.77655	1
G16	3.84879	3.02164	3.39552	1
G17	3.89357	2.95353	3.47892	1
G18	3.92798	2.96773	3.48415	1
G19	3.8784	2.9543	3.51222	1
G2	3.67387	3.15681	3.84868	1
G20	3.89248	2.96343	3.48659	1
G21	4.05891	3.16476	2.59049	1
G3	3.66808	3.15074	3.84448	1
G6	4.25968	3.09635	1.78733	1
G7	3.75972	3.04387	3.70063	1
G9	3.86548	3.06323	3.21411	1
I11	3.89644	3.10153	2.77846	1
I12	3.69318	3.1723	3.2937	1
I13	3.96327	2.98566	2.73563	1
I14	3.58684	3.16199	3.02113	1
I15	4.02909	3.03115	2.53108	1
I22	4.03232	3.00925	2.68829	1
I24	3.81671	3.05388	2.80281	1
I6	4.26587	2.88418	1.82756	1
J1	4.17808	2.93259	2.28904	1
J2	4.18135	2.93977	2.24963	1
J3	3.94632	2.79288	2.92404	1
J4	3.94729	2.79134	2.89537	1
K12	3.99996	3.02296	3.09761	1
K13	3.70097	3.11962	2.19428	1
K14	3.88994	2.96984	3.47314	1
K2	3.9758	3.28126	2.73553	1
S11	3.81046	2.97503	3.41866	1
S15	3.71689	2.98405	3.90242	1
S6	3.97772	2.98069	2.99831	1
S8	4.11196	3.0613	2.37465	1
A3	3.52464	2.66214	3.52707	2
C2	3.67482	3.1552	3.26809	2
C23	3.4272	3.1388	2.95242	2
C26	3.28111	3.1455	3.52957	2
C27	3.36449	3.04669	4.20197	2
C6	3.32333	3.12057	3.73751	2
C9	3.35179	3.23454	4.23711	2
G4	3.47351	2.71295	2.63368	2
I1	3.40235	2.6164	3.32701	2
I2	3.17106	2.78122	2.31476	2
I3	3.26391	2.73683	3.41367	2
I7	3.27672	3.10621	3.84729	2
J17	3.47297	2.78053	3.50831	2
J18	3.46032	2.80162	3.38063	2
J19	3.63829	2.76628	3.21332	2
J20	3.22778	2.73536	2.3033	2
J21	3.19151	2.7794	2.57091	2
J22	3.62826	2.72511	3.11394	2
K10	3.35911	3.16978	4.44902	2
K15	3.16253	2.80715	3.99576	2
K16	3.61465	2.80529	4.02508	2
K4	3.39594	3.02988	4.41006	2
K8	3.58418	2.85775	4.03024	2
K9	3.42036	2.75695	4.42074	2
N1	3.44351	2.77372	3.0749	2
N10	3.57619	2.65942	3.88186	2
N11	3.48758	2.70338	3.4543	2
N3	3.46929	2.65376	3.77824	2
N4	3.36971	2.64743	4.11229	2
N5	3.23803	2.52371	3.50115	2
N6	3.52629	2.72337	3.65829	2
N7	3.32364	2.78108	3.90438	2
N8	3.50169	2.88935	3.69971	2
N9	3.3971	2.59962	3.36952	2
S12	3.36472	2.75422	3.57055	2
S13	3.47344	2.67527	3.63649	2
S14	3.20581	2.52734	4.02193	2
S17	3.444	2.74342	3.60948	2
S2	3.2799	2.61985	3.77288	2
S20	3.31733	2.70458	3.4452	2
S21	3.55747	2.9412	4.23455	2
S5	3.38047	2.75064	3.51885	2
S7	3.2718	2.56124	4.25372	2
A1	3.90802	2.99851	3.28661	3
A13	3.85155	3.0316	3.56594	3
A14	3.84618	3.02568	3.65855	3
A16	3.89305	3.02596	3.55737	3
A5	3.72719	3.04268	3.85479	3
A6	3.81679	3.01694	3.78605	3
A8	3.89678	2.98189	3.44075	3
E15	3.80074	2.8615	3.80321	3
E16	3.80382	2.85105	3.7916	3
G13	3.73716	2.97875	3.42468	3
G14	3.72875	2.86058	3.68663	3
G15	3.7301	2.84047	3.69437	3
G5	3.81444	3.02651	3.17048	3
G8	3.75582	3.06286	3.7805	3
I10	3.76718	2.89035	3.46534	3
I16	3.81164	3.0202	3.3703	3
I17	3.5965	2.92867	3.62401	3
I18	3.76362	2.77977	3.34353	3
I19	3.99351	2.91707	2.80633	3
I20	3.88237	2.79431	2.55684	3
I21	3.68525	2.89816	3.32461	3
I23	3.82138	2.95257	3.51039	3
I4	3.74228	3.09686	3.20606	3
I5	3.96262	3.02508	2.86503	3
I8	3.72841	2.8038	3.67575	3
I9	3.85484	3.09056	3.40959	3
J10	3.67127	2.76616	2.92972	3
J11	3.69352	2.72027	2.61241	3
J12	3.91518	2.91905	3.18079	3
J13	3.58576	2.79355	3.39253	3
J14	3.69037	2.72929	2.62443	3
J15	3.91393	2.88224	3.25935	3
J16	3.59238	2.80815	3.38861	3
J5	3.68757	2.76167	2.90016	3
J6	3.68524	2.77098	2.89518	3
J7	3.61458	2.69855	2.35655	3
J8	3.60775	2.7077	2.38098	3
J9	3.67	2.76026	2.93035	3
K1	3.72882	2.92905	3.62479	3
K11	3.67109	3.0207	3.3765	3
K3	3.49451	2.78263	3.50736	3
K5	3.27716	3.13306	4.21103	3
K6	3.82787	2.88228	3.23546	3
K7	3.50286	2.8231	3.90665	3
N2	3.72364	2.93706	3.32525	3
S1	3.55327	2.88193	3.8675	3
S10	3.49231	2.8715	3.86345	3
S16	3.6044	3.05083	3.92245	3
S18	3.66314	2.80558	4.05192	3
S19	3.63625	2.85871	3.91215	3
S3	3.47866	3.21424	3.34602	3
S4	3.69868	2.75501	3.4961	3
S9	3.65176	2.92302	3.77302	3

## Sheet: Supplemental table 10
enzyme	q-value(cluster 3 vs cluster 2)	enrichment(cluster 3 vs cluster 2)	q-value(cluster 3 vs cluster 1)	enrichment(cluster 3 vs cluster 1)	q-value(cluster 1 vs cluster 2)	enrichment(cluster 1 vs cluster 2)
a.fucosidase	3.72e-10	1>3	4.65e-17	1>2	6.84e-11	3>2
a.galactosidase	0.00147908	3>1	1.76e-07	2>1	0.000521901	2>3
a.galactouronidase	7.56e-12	1>3	9.78e-18	1>2	3.17e-10	3>2
a.glucanotransferase	5.31e-10	3>1	4.27e-15	2>1	1.34e-07	2>3
a.glucosidase	0.148344	1>3	0.00121191	2>1	0.000191328	2>3
a.glucuronidase	0.00263375	1>3	1.14e-08	1>2	0.00206782	3>2
a.L.rhamnosidase	2.22e-09	1>3	9.05e-18	1>2	3.54e-11	3>2
a.mannanase	0.00260589	1>3	1.12e-13	1>2	2.95e-07	3>2
a.mannosidase	2.95e-08	1>3	2.48e-16	1>2	4.57e-09	3>2
a1.2.galacturonohydrolase	2.22e-09	1>3	9.78e-18	1>2	1.65e-08	3>2
acetyl_xylan_esterase	2.77e-06	1>3	4.28e-15	1>2	2.28e-05	3>2
acetylcholinesterase	0.025548	3>1	3.98e-10	2>1	6.06e-05	2>3
acharan.sulfate_lyase	0.543095	1>3	0.0127325	1>2	0.0925531	3>2
agarase	0.876532	1>3	1.83e-09	1>2	7.74e-08	3>2
alginate_lyase	6.15e-05	1>3	1.56e-13	1>2	9.17e-07	3>2
arylesterase	0.025548	3>1	3.98e-10	2>1	6.06e-05	2>3
b.1.2.apiosidase	9.68e-08	1>3	2.39e-16	1>2	6.58e-08	3>2
b.D.galactofuranosidase	0.386749	1>3	0.0270075	1>2	0.175071	3>2
b.fucosidase	3.34e-07	3>1	2.07e-15	2>1	2.68e-08	2>3
b.galactanase	9.88e-05	3>1	2.72e-06	2>1	0.0499623	2>3
b.galactosidase	0.00360541	1>3	0.983792	1>2	0.0609304	2>3
b.glucosidase	0.0104493	3>1	0.00344488	2>1	0.581705	2>3
b.glucuronidase	2.64e-08	1>3	3.49e-12	1>2	0.00206782	3>2
b.glucuronyl_hydrolase	9.21e-10	1>3	2.59e-17	1>2	3.28e-11	3>2
b.hexosaminidase	6.03e-07	1>3	1.64e-13	1>2	1.46e-07	3>2
b.L.arabinobiosidase	1.67e-08	3>1	3.4e-11	2>1	0.121158	2>3
b.L.arabinofuranosidase	1.52e-06	1>3	1.65e-17	1>2	3.17e-10	3>2
b.mannanase	0.0102243	3>1	0.402519	2>1	0.224728	3>2
b.mannosidase	1.58e-06	1>3	1.04e-07	1>2	0.0644066	3>2
b.xylosidase	0.025548	1>3	8.51e-06	1>2	0.00382148	3>2
brefeldin_A_esterase	0.025548	3>1	3.98e-10	2>1	6.06e-05	2>3
carboxyl_esterase	0.025548	3>1	3.98e-10	2>1	6.06e-05	2>3
carboxylesterase	0.393349	1>3	0.0127325	1>2	0.1603	3>2
cellulase	0.619858	3>1	4.07e-06	1>2	1.71e-05	3>2
cephalosporin.C_deacetylase	1.09e-07	1>3	5.77e-13	1>2	0.000855922	3>2
chitin	0.126105	1>3	0.0218949	1>2	0.581705	3>2
chitin_deacetylase	2.73e-05	3>1	1.66e-13	2>1	1.55e-06	2>3
chitooligosaccharide_deacetylase	2.73e-05	3>1	1.66e-13	2>1	1.55e-06	2>3
chitosan	0.0173524	3>1	1.73e-08	2>1	0.00262024	2>3
cholinesterase	0.025548	3>1	3.98e-10	2>1	6.06e-05	2>3
chondroitin_ABC_lyase	4.49e-09	1>3	4.65e-17	1>2	4.48e-07	3>2
chondroitin_AC_lyase	4.49e-09	1>3	4.65e-17	1>2	4.48e-07	3>2
chondroitin_lyase	1.49e-08	1>3	9.21e-15	1>2	6.6e-05	3>2
chondroitin_sulfate_lyase	0.0139505	1>3	0.000131919	1>2	0.0820113	3>2
chondroitin.sulfate_ABC_endolyase	1.56e-08	1>3	6.42e-15	1>2	0.000155586	3>2
cinnamoyl_esterase	0.393349	1>3	0.0127325	1>2	0.1603	3>2
Dha_hydrolase	2.36e-09	1>3	2.47e-18	1>2	4.29e-12	3>2
diacetylchitobiose_deacetylase	0.0841992	1>3	0.990991	2>1	0.121158	2>3
diacylglycerol_O.acyltransferase	0.393349	1>3	0.0127325	1>2	0.1603	3>2
exo.polygalacturonate_lyase	3.72e-10	1>3	2.14e-17	1>2	3.17e-10	3>2
exopolygalacturonate_lyase	0.767473	3>1	0.000752805	1>2	0.00103896	3>2
feruloyl_esterase	0.393349	1>3	0.0127325	1>2	0.1603	3>2
GalNAc	0.00465945	1>3	2.68e-09	1>2	8.02e-05	3>2
gellan_lyase	0.0139505	1>3	0.000131919	1>2	0.0820113	3>2
GlcNAc	0.025548	1>3	2.16e-06	1>2	0.00206782	3>2
heparin_lyase	1.21e-07	1>3	2.33e-15	1>2	6.19e-07	3>2
heparin.sulfate_lyase	1.84e-05	1>3	5.21e-13	1>2	5.72e-05	3>2
hyaluronate_lyase	0.00384242	1>3	1.21e-12	1>2	1.72e-07	3>2
inulin	0.764209	1>3	0.144138	2>1	0.121158	2>3
invertase	6.47e-08	3>1	1.05e-14	2>1	6.09e-06	2>3
L.rhamnose.alpha.1.4.D.glucuronate_lyase	1.24e-06	1>3	2.32e-14	1>2	9.6e-05	3>2
lacto.N.biosidase	1.27e-10	3>1	1.06e-11	2>1	0.353103	2>3
lysozyme	0.00369549	3>1	4.39e-09	2>1	8.41e-05	2>3
MshB	0.0841992	1>3	0.990991	2>1	0.121158	2>3
mucin_core	1.2e-11	3>1	3.88e-17	2>1	8.62e-06	2>3
mucin_f	2.22e-09	1>3	5.44e-15	1>2	6.58e-08	3>2
mucin_galN	2.22e-09	1>3	9.25e-15	1>2	8.8e-08	3>2
mucin_s	9.68e-08	1>3	2.41e-14	1>2	1.74e-08	3>2
oligogalacturonate_lyase	1.44e-06	1>3	1.36e-12	1>2	3.25e-06	3>2
pectate_lyase	7.58e-08	1>3	3.35e-18	1>2	2.13e-11	3>2
pectin_acetylesterase	6.98e-05	1>3	3.35e-18	1>2	1.58e-11	3>2
pectin_lyase	5.31e-10	1>3	2.14e-17	1>2	3.17e-10	3>2
pectin_methylesterase	0.000183974	1>3	1.17e-13	1>2	1.69e-05	3>2
peptidoglycan_GlcNAc_deacetylase	2.73e-05	3>1	1.66e-13	2>1	1.55e-06	2>3
peptidoglycan_N.acetylmuramic_acid_deacetylase	2.73e-05	3>1	1.66e-13	2>1	1.55e-06	2>3
phospho	0.140449	3>1	0.00193257	2>1	0.258114	2>3
PL42	1.56e-08	1>3	7.29e-18	1>2	4.94e-13	3>2
poly.beta.mannuronate._lyase	3.6e-09	1>3	4.65e-17	1>2	3.46e-07	3>2
rhamnogalacturonan_acetylesterase	6.98e-05	1>3	3.35e-18	1>2	1.58e-11	3>2
rhamnogalacturonan_endolyase	2.65e-05	1>3	9.78e-18	1>2	6.84e-11	3>2
rhamnogalacturonan_exolyase	4.49e-09	1>3	2.97e-18	1>2	4.94e-13	3>2
rhamnosidase	NA	1>3	0.166107	2>1	0.288308	2>3
S.formylglutathione_hydrolase	0.393349	1>3	0.0127325	1>2	0.1603	3>2
starch_a14	2.28e-09	3>1	3.74e-16	2>1	7.34e-07	2>3
starch_a16	3.11e-05	1>3	1.48e-13	1>2	2.38e-06	3>2
starch_b13	0.352169	3>1	3.69e-06	1>2	6.72e-06	3>2
sterol_esterase	0.025548	3>1	3.98e-10	2>1	6.06e-05	2>3
thiopeptidoglycan_lyase	0.767473	3>1	0.000752805	1>2	0.00103896	3>2
trehalase	0.304213	1>3	0.267903	1>2	0.600899	2>3
trehalose_6.O.mycolyltransferase	0.393349	1>3	0.0127325	1>2	0.1603	3>2
UDP.3.0.acyl_N.acetylglucosamine_deacetylase	1.61e-05	1>3	1.83e-09	1>2	0.00122219	3>2
X4.O.methyl.glucuronoyl_methylesterase	0.016809	1>3	7.36e-08	1>2	9.89e-05	3>2
xanthan_lyase	4.49e-09	1>3	4.65e-17	1>2	4.48e-07	3>2
xylan	0.234163	1>3	2.38e-07	1>2	0.000642472	3>2

[truncated: 2 more sheets: Supplemental table 11, Supplemental table 12]
